# Supplementary material for: 1,2-Bis(p-tolyl­sulfon­yl)hydrazine
Source: Acta Crystallogr Sect E Struct Rep Online. 2008 Oct 25;64(Pt 11):o2182. doi: 10.1107/S1600536808034314 (PMC2959731; doi:10.1107/S1600536808034314)
Supplement: Supplementary file 2 [file e-64-o2182-Isup2.hkl]

# 
# h,k,l, Fc-squared, Fo-squared, sigma(Fo-squared) and status flag 
# 
data_I
_shelx_title ' 081013b in P2(1)/c' 
_shelx_refln_list_code          4 
_shelx_F_calc_maximum      167.06 
_exptl_crystal_F_000       712.00 
_reflns_d_resolution_high  0.8406 
 
loop_ 
 _symmetry_equiv_pos_as_xyz 
 'x, y, z' 
 '-x, y+1/2, -z+1/2' 
 '-x, -y, -z' 
 'x, -y-1/2, z-1/2' 
 
_cell_length_a    15.7318 
_cell_length_b    10.7016 
_cell_length_c     9.4943 
_cell_angle_alpha  90.000 
_cell_angle_beta   90.102 
_cell_angle_gamma  90.000 
 
_shelx_F_squared_multiplier     1.000 
 
loop_ 
 _refln_index_h 
 _refln_index_k 
 _refln_index_l 
 _refln_F_squared_calc 
 _refln_F_squared_meas 
 _refln_F_squared_sigma 
 _refln_observed_status 
   2   0   0     2324.74     2424.00     49.93 o 
   3   0   0     1002.87     1098.19     44.83 o 
   4   0   0     6337.09     6651.15    120.06 o 
   5   0   0     1313.72     1486.41     67.40 o 
   6   0   0      351.48      315.38     46.58 o 
   7   0   0      536.53      575.52     55.89 o 
   8   0   0     6609.95     6702.46    159.11 o 
   9   0   0     4098.48     3969.13    273.46 o 
  10   0   0      107.13      111.13     43.16 o 
  11   0   0      290.75      296.23     62.86 o 
  12   0   0      157.67      230.73     61.95 o 
  13   0   0      356.90      327.65     64.10 o 
  14   0   0     1309.20     1283.01    104.06 o 
  15   0   0      164.41      161.54     60.64 o 
  16   0   0        0.13      -55.76     83.10 o 
  17   0   0      123.44      -21.66     87.37 o 
  18   0   0       24.64       76.00     99.80 o 
   1   1   0    12157.54    11599.88     94.34 o 
   2   1   0        3.24       -9.93     14.06 o 
   3   1   0     6334.64     6161.52     87.66 o 
   4   1   0       47.43       41.41     35.01 o 
   5   1   0       18.63       23.76     22.71 o 
   6   1   0        0.74        3.31     21.98 o 
   7   1   0      452.81      484.67     35.33 o 
   8   1   0      184.86      182.51     30.74 o 
   9   1   0      652.10      668.13     46.59 o 
  10   1   0       62.77      106.16     34.29 o 
  11   1   0        3.00       -8.52     26.35 o 
  12   1   0        0.30      -25.01     30.90 o 
  13   1   0      135.48      153.29     42.62 o 
  14   1   0      148.38      101.31     50.66 o 
  15   1   0      116.94      128.67     47.76 o 
  16   1   0       47.11       79.39     50.72 o 
  17   1   0       27.17       65.43     46.17 o 
  18   1   0       88.53       72.81     98.73 o 
   0   2   0      258.76      276.63     19.56 o 
   1   2   0     3466.66     3444.91     41.82 o 
   2   2   0     1439.51     1466.21     34.63 o 
   3   2   0      485.58      476.82     25.09 o 
   4   2   0        1.17        2.93     17.48 o 
   5   2   0        0.01       13.92     17.16 o 
   6   2   0        7.23        6.17     17.69 o 
   7   2   0      174.95      141.65     26.39 o 
   8   2   0        6.48       -8.36     20.69 o 
   9   2   0      188.57      175.88     30.15 o 
  10   2   0     1208.92     1176.73     58.66 o 
  11   2   0        8.04       47.01     37.78 o 
  12   2   0      261.83      277.87     41.76 o 
  13   2   0       28.70       13.85     43.83 o 
  14   2   0       26.32        5.15     41.12 o 
  15   2   0       46.85       41.84     61.61 o 
  16   2   0        2.64       24.42     50.49 o 
  17   2   0        1.84       12.45     50.90 o 
  18   2   0        0.02       64.05     63.51 o 
   1   3   0     7683.55     7528.62     73.76 o 
   2   3   0      504.53      477.07     21.31 o 
   3   3   0       67.60       96.03     20.75 o 
   4   3   0        2.70       12.00     15.85 o 
   5   3   0     2458.51     2514.31     48.72 o 
   6   3   0      119.39      164.89     23.30 o 
   7   3   0     2816.56     2849.35     64.84 o 
   8   3   0      856.68      848.88     42.28 o 
   9   3   0     3802.36     3772.06     87.15 o 
  10   3   0     1071.07     1025.91     53.53 o 
  11   3   0       81.46       79.93     45.23 o 
  12   3   0       82.97      117.95     53.25 o 
  13   3   0       20.54       -0.04     54.26 o 
  14   3   0       54.00       56.01     65.18 o 
  15   3   0       86.13      153.01     62.84 o 
  16   3   0      277.58      206.52     86.48 o 
  17   3   0        5.20       52.23     65.70 o 
  18   3   0       81.50       67.94     87.90 o 
   0   4   0     3899.96     4028.45     92.09 o 
   1   4   0      447.50      469.72     23.30 o 
   2   4   0     1010.07     1012.27     30.22 o 
   3   4   0      105.93      109.15     19.10 o 
   4   4   0     1226.08     1280.47     44.81 o 
   5   4   0      118.82      110.54     21.96 o 
   6   4   0     1383.80     1350.39     51.12 o 
   7   4   0      118.77       95.88     19.80 o 
   8   4   0     1481.55     1383.45     50.42 o 
   9   4   0      174.68      180.08     43.31 o 
  10   4   0      370.97      395.86     56.18 o 
  11   4   0      521.54      539.03     84.49 o 
  12   4   0       20.40       55.17     66.27 o 
  13   4   0      345.69      291.55     67.60 o 
  14   4   0      140.89      209.83     65.77 o 
  15   4   0       29.67       12.96     84.88 o 
  16   4   0       69.90       46.11     64.38 o 
  17   4   0       68.38      110.04     61.46 o 
   1   5   0     1953.53     1903.30     45.57 o 
   2   5   0     1153.53     1271.29     37.94 o 
   3   5   0     1004.54      974.18     38.49 o 
   4   5   0      361.34      290.36     27.22 o 
   5   5   0       33.15       26.80     19.22 o 
   6   5   0      143.79      118.55     23.93 o 
   7   5   0       48.17       74.78     20.82 o 
   8   5   0       40.27       65.63     33.87 o 
   9   5   0      110.90       82.54     60.57 o 
  10   5   0        4.67       -1.10    110.27 o 
  11   5   0      323.43      325.64     90.15 o 
  12   5   0       35.78       24.21     56.79 o 
  13   5   0       63.00      111.69     64.61 o 
  14   5   0        2.61       -8.08     62.44 o 
  15   5   0        5.13      -16.93     56.95 o 
  16   5   0        2.83      -16.66     39.63 o 
  17   5   0        0.29       12.53     43.46 o 
   0   6   0      267.82      190.15     34.02 o 
   1   6   0      140.94      148.13     22.06 o 
   2   6   0       35.61       34.97     17.25 o 
   3   6   0     1581.24     1664.22     46.29 o 
   4   6   0        0.67       20.35     22.78 o 
   5   6   0        8.29       11.29     20.48 o 
   6   6   0      510.10      526.48     48.07 o 
   7   6   0      767.78      727.42     66.60 o 
   8   6   0      202.77      195.03     68.72 o 
   9   6   0      880.68      896.88    106.48 o 
  10   6   0       88.65      175.88    106.72 o 
  11   6   0       14.09       13.57     54.77 o 
  12   6   0      238.86      243.37     66.01 o 
  13   6   0       58.18       66.55     67.37 o 
  14   6   0      115.18      125.94     71.67 o 
  15   6   0      141.40      145.05     65.86 o 
  16   6   0        4.80        2.15     37.33 o 
   1   7   0      925.48      910.85     40.28 o 
   2   7   0      197.99      204.69     25.74 o 
   3   7   0      224.57      230.61     27.14 o 
   4   7   0        1.40       16.75     28.73 o 
   5   7   0      321.21      309.29     40.03 o 
   6   7   0        5.74       23.44     29.08 o 
   7   7   0      153.53      150.63     49.09 o 
   8   7   0      118.93      180.76     42.85 o 
   9   7   0      632.23      768.75    103.70 o 
  10   7   0      244.72      204.03     71.23 o 
  11   7   0       20.86       30.58     69.67 o 
  12   7   0       83.45      111.91     60.18 o 
  13   7   0       60.89       27.23     48.37 o 
  14   7   0        7.45       29.17     44.94 o 
  15   7   0        0.28      -22.24     33.33 o 
   0   8   0        6.79       44.04     35.09 o 
   1   8   0       27.90       33.12     23.37 o 
   2   8   0        0.69       -1.31     27.62 o 
   3   8   0      167.24      185.43     40.00 o 
   4   8   0      187.50      173.66     40.81 o 
   5   8   0      315.73      294.07     45.47 o 
   6   8   0      183.00      184.14     42.53 o 
   7   8   0       32.60       35.59     32.26 o 
   8   8   0      142.52      137.83     40.29 o 
   9   8   0        1.41       36.43     41.99 o 
  10   8   0       14.64        0.86     40.07 o 
  11   8   0       11.54       68.19     52.47 o 
  12   8   0        6.77      -25.45     39.02 o 
  13   8   0        7.14        6.92     38.98 o 
  14   8   0       22.32       18.09     37.35 o 
   1   9   0      298.74      247.80     39.24 o 
   2   9   0      117.48      164.44     43.86 o 
   3   9   0      490.79      418.01     49.67 o 
   4   9   0        0.61       14.40     30.33 o 
   5   9   0        9.67        6.59     39.56 o 
   6   9   0       18.48       18.89     33.87 o 
   7   9   0       16.21        9.90     31.17 o 
   8   9   0       35.21       73.73     39.02 o 
   9   9   0        5.12       25.30     46.74 o 
  10   9   0        0.13       51.57     65.32 o 
  11   9   0       23.49      -23.17     49.13 o 
  12   9   0        0.00       31.44     84.88 o 
  13   9   0       49.73       -1.96     47.03 o 
   0  10   0      128.41      121.82     70.32 o 
   1  10   0       13.64      -13.72     42.40 o 
   2  10   0      103.61      107.62     44.35 o 
   3  10   0       57.64       19.01     37.32 o 
   4  10   0        4.20       35.23     30.78 o 
   5  10   0       27.58       19.39     36.89 o 
   6  10   0       20.89       -0.68     37.28 o 
   7  10   0        1.15       11.79     35.31 o 
   8  10   0        9.12       34.16     38.22 o 
   9  10   0        4.87       40.86     51.95 o 
  10  10   0       47.87       92.57     65.16 o 
  11  10   0        5.36       46.19     53.23 o 
   1  11   0        5.46       18.96     58.89 o 
   2  11   0        1.78      -32.56     55.15 o 
   3  11   0        0.64        4.78     44.25 o 
   4  11   0       23.58       66.51     44.77 o 
   5  11   0       25.91       54.27     40.07 o 
   6  11   0        2.85        7.61     33.09 o 
   7  11   0        0.57       39.18     64.43 o 
   8  11   0        7.10       77.32     53.70 o 
   9  11   0        0.12        4.15     62.65 o 
   0  12   0       16.33       27.35     68.19 o 
   1  12   0        0.03       14.33     52.29 o 
   2  12   0        0.22      -23.64     72.45 o 
   3  12   0       25.71       47.88     65.59 o 
   4  12   0        6.11      -15.77     66.23 o 
   5  12   0        0.02       16.95     49.03 o 
   6  12   0        3.62      -33.88     52.27 o 
 -18   1   1       10.52      -39.78     89.50 o 
 -17   1   1        1.63       23.46     59.58 o 
 -16   1   1       20.66       42.83     44.73 o 
 -15   1   1       32.87       -4.69     42.84 o 
 -14   1   1      111.97      116.68     39.82 o 
 -13   1   1       74.12       82.54     36.12 o 
 -12   1   1      529.16      519.83     49.97 o 
 -11   1   1      476.46      497.02     46.97 o 
 -10   1   1      149.76      124.83     34.31 o 
  -9   1   1       52.47       55.91     30.24 o 
  -8   1   1       59.34       37.41     27.24 o 
  -7   1   1     3630.57     3694.98     80.83 o 
  -6   1   1     2632.36     2573.11     64.87 o 
  -5   1   1     6013.99     5823.92     85.70 o 
  -4   1   1     5530.74     5625.53     77.69 o 
  -3   1   1     7248.47     7288.81     79.13 o 
  -2   1   1     1634.20     1649.09     29.24 o 
  -1   1   1     9438.23     9445.33    107.24 o 
   0   1   1        6.18       -3.67     11.80 o 
   1   1   1     8293.06     8297.79     79.87 o 
   2   1   1       89.47       73.60     26.08 o 
   3   1   1    13728.38    13524.69    508.19 o 
   4   1   1       39.32       56.25     43.07 o 
   5   1   1     8284.08     8252.06    129.84 o 
   6   1   1      199.36      179.70     26.65 o 
   7   1   1     2328.47     2359.97     73.41 o 
   8   1   1     1257.44     1298.96     55.38 o 
   9   1   1       45.69       39.27     30.78 o 
  10   1   1       11.50       30.44     29.45 o 
  11   1   1      454.57      472.03     48.11 o 
  12   1   1      246.24      225.36     45.32 o 
  13   1   1      704.85      748.18     59.68 o 
  14   1   1       83.52       99.50     44.76 o 
  15   1   1        0.40       -7.18     43.21 o 
  16   1   1       38.79       39.79     41.99 o 
  17   1   1        3.22      -76.77     61.89 o 
  18   1   1        2.35      -89.85     96.24 o 
 -18   2   1        0.09       14.54     51.44 o 
 -17   2   1        0.65       15.29     46.45 o 
 -16   2   1        2.87       39.24     49.98 o 
 -15   2   1      219.61      237.56     78.49 o 
 -14   2   1       65.77      129.67     65.28 o 
 -13   2   1      444.69      450.84     50.34 o 
 -12   2   1     1630.10     1610.78     75.70 o 
 -11   2   1     2443.57     2423.93     84.14 o 
 -10   2   1     1554.79     1601.95     67.28 o 
  -9   2   1      169.53      156.03     29.13 o 
  -8   2   1      114.34       88.74     28.70 o 
  -7   2   1      618.89      611.73     39.05 o 
  -6   2   1      514.34      482.44     32.13 o 
  -5   2   1     2024.95     2082.90     53.39 o 
  -4   2   1     2053.59     2015.55     54.74 o 
  -3   2   1     4794.24     4749.46     93.14 o 
  -2   2   1    11405.66    11479.46    324.33 o 
  -1   2   1     6804.55     6716.44     97.98 o 
   0   2   1      340.92      305.90     23.90 o 
   1   2   1     9750.13     9363.67     95.42 o 
   2   2   1    16781.96    14460.23    626.30 o 
   3   2   1     3569.54     3723.98    121.64 o 
   4   2   1     4922.29     4916.97    190.89 o 
   5   2   1     1200.43     1274.92     43.07 o 
   6   2   1     1527.75     1515.00     46.41 o 
   7   2   1      315.47      343.09     30.04 o 
   8   2   1      603.03      594.21     37.81 o 
   9   2   1       62.72       70.55     28.00 o 
  10   2   1     1162.45     1136.85     54.93 o 
  11   2   1      347.72      343.71     42.23 o 
  12   2   1      430.18      444.37     59.94 o 
  13   2   1     1076.84      999.88     79.02 o 
  14   2   1      436.79      403.50     63.24 o 
  15   2   1        8.26        1.60     40.63 o 
  16   2   1       29.72        2.64     54.97 o 
  17   2   1       69.93      116.24     62.48 o 
  18   2   1       60.87      -60.02     95.53 o 
 -18   3   1        1.58       77.20     66.22 o 
 -17   3   1        0.51       68.99     64.05 o 
 -16   3   1       11.63      -20.77     47.72 o 
 -15   3   1        2.48       44.54     52.63 o 
 -14   3   1        7.91       -3.74     45.57 o 
 -13   3   1      101.25      126.79     70.39 o 
 -12   3   1     1231.65     1252.18    109.87 o 
 -11   3   1      195.37      213.32     37.64 o 
 -10   3   1       98.52       73.91     30.86 o 
  -9   3   1     2726.05     2606.73     74.77 o 
  -8   3   1      294.53      251.08     30.56 o 
  -7   3   1      419.09      404.85     31.15 o 
  -6   3   1      179.12      161.04     21.78 o 
  -5   3   1      243.61      246.84     21.67 o 
  -4   3   1     1427.26     1421.85     48.32 o 
  -3   3   1      125.71      103.51     20.17 o 
  -2   3   1     2337.82     2400.38     49.51 o 
  -1   3   1     2027.40     2045.69     37.46 o 
   0   3   1        0.44        7.12     15.08 o 
   1   3   1     1643.17     1629.37     39.47 o 
   2   3   1     9567.70     9379.95     95.40 o 
   3   3   1      668.83      616.96     43.06 o 
   4   3   1       67.73       22.23     42.25 o 
   5   3   1       94.13      150.73     44.13 o 
   6   3   1     1230.36     1250.46     38.90 o 
   7   3   1      130.88      154.07     20.14 o 
   8   3   1        0.03       12.20     18.22 o 
   9   3   1      510.78      471.24     35.07 o 
  10   3   1       15.77       11.92     35.21 o 
  11   3   1     1046.31      932.48     69.78 o 
  12   3   1      282.61      261.03     51.37 o 
  13   3   1       21.12      -11.91     41.00 o 
  14   3   1       86.53      -12.13     56.88 o 
  15   3   1       33.65       79.53     69.17 o 
  16   3   1       98.63       35.35     49.47 o 
  17   3   1       22.77       52.19     68.59 o 
  18   3   1        9.62       31.66     57.60 o 
 -17   4   1        1.20       38.64     62.33 o 
 -16   4   1        1.21       17.05     61.34 o 
 -15   4   1       76.79      -12.55     54.36 o 
 -14   4   1       31.84       57.60     64.58 o 
 -13   4   1       15.45       62.25     59.71 o 
 -12   4   1        0.82      -19.16     48.07 o 
 -11   4   1      588.03      583.26     81.96 o 
 -10   4   1       99.87       80.85     54.91 o 
  -9   4   1      100.72       89.99     28.22 o 
  -8   4   1      489.72      463.04     35.30 o 
  -7   4   1       37.88       16.97     18.76 o 
  -6   4   1      649.78      637.62     31.72 o 
  -5   4   1      107.94      134.68     17.59 o 
  -4   4   1       88.35       67.50     18.09 o 
  -3   4   1      155.09      173.21     22.55 o 
  -2   4   1     1679.25     1642.42     46.16 o 
  -1   4   1      125.16      127.78     19.98 o 
   0   4   1       82.14       92.20     18.85 o 
   1   4   1     1085.61     1124.63     33.55 o 
   2   4   1      157.80      162.91     19.96 o 
   3   4   1       47.93       46.95     22.05 o 
   4   4   1     2556.08     2525.23    123.76 o 
   5   4   1       20.96       40.69     42.81 o 
   6   4   1        2.52       19.56     37.84 o 
   7   4   1        1.38       15.67     14.32 o 
   8   4   1      110.93       90.66     31.47 o 
   9   4   1       41.56       44.99     38.32 o 
  10   4   1       51.06       66.41     51.82 o 
  11   4   1       99.85       94.78     46.01 o 
  12   4   1      569.63      448.53     80.96 o 
  13   4   1      183.39      132.07     59.30 o 
  14   4   1       28.08       82.94     62.09 o 
  15   4   1        8.65       19.50     66.81 o 
  16   4   1       19.87       22.08     52.74 o 
  17   4   1       25.02        1.68     56.73 o 
 -17   5   1       33.14       25.37     56.20 o 
 -16   5   1        0.56       46.53     53.65 o 
 -15   5   1        1.44        0.20     64.64 o 
 -14   5   1      297.24      311.07     72.80 o 
 -13   5   1      124.40      138.36     79.91 o 
 -12   5   1      386.84      395.54     79.43 o 
 -11   5   1      396.67      372.19     73.22 o 
 -10   5   1       69.01       83.46     64.32 o 
  -9   5   1        0.06      -18.36     57.11 o 
  -8   5   1        0.03      -13.27     36.50 o 
  -7   5   1      249.86      224.42     34.26 o 
  -6   5   1      877.50      856.90     31.06 o 
  -5   5   1     1162.81     1141.90     38.05 o 
  -4   5   1       94.06       64.58     20.98 o 
  -3   5   1     3642.67     3843.51     76.80 o 
  -2   5   1      890.46      824.41     31.00 o 
  -1   5   1       31.72       31.82     17.94 o 
   0   5   1       15.08       -0.91     16.51 o 
   1   5   1      722.55      719.74     31.35 o 
   2   5   1      360.30      376.45     25.30 o 
   3   5   1     1005.08     1002.43     39.22 o 
   4   5   1      177.40      150.92     23.57 o 
   5   5   1      687.77      691.91     59.02 o 
   6   5   1        4.49       22.86     65.88 o 
   7   5   1       56.81       57.59     60.90 o 
   8   5   1      165.94      143.22     38.72 o 
   9   5   1      267.41      205.83     42.65 o 
  10   5   1      567.24      561.64     87.93 o 
  11   5   1      239.96      387.77    103.70 o 
  12   5   1       86.00       61.87     54.29 o 
  13   5   1      122.32       98.16     78.84 o 
  14   5   1       25.54       -6.72     74.94 o 
  15   5   1       13.10       36.52     54.91 o 
  16   5   1        4.93      -72.25     92.34 o 
  17   5   1       14.61       -2.59     42.79 o 
 -16   6   1        3.58       -5.56     37.54 o 
 -15   6   1       18.00       23.56     50.61 o 
 -14   6   1       40.42       -9.19     54.91 o 
 -13   6   1        6.24      -11.21     56.86 o 
 -12   6   1       56.27       53.54     49.82 o 
 -11   6   1      126.00      138.53     57.00 o 
 -10   6   1       55.06       26.08     69.35 o 
  -9   6   1      292.55      206.50     71.62 o 
  -8   6   1       37.69       23.07     30.87 o 
  -7   6   1      351.98      379.73     43.77 o 
  -6   6   1      158.56      177.62     28.18 o 
  -5   6   1     1191.29     1269.69     52.37 o 
  -4   6   1      799.15      784.14     40.14 o 
  -3   6   1      332.89      352.82     25.43 o 
  -2   6   1     1356.64     1408.51     42.58 o 
  -1   6   1       80.30       81.06     19.27 o 
   0   6   1      151.57      147.03     22.28 o 
   1   6   1      278.99      252.14     25.92 o 
   2   6   1      975.00     1042.41     39.77 o 
   3   6   1        0.66      -23.51     21.90 o 
   4   6   1     1152.08     1169.61     75.14 o 
   5   6   1      128.47      134.73     30.16 o 
   6   6   1      110.63      126.95     51.58 o 
   7   6   1      298.05      299.79     65.42 o 
   8   6   1       61.62       55.64     57.01 o 
   9   6   1      784.17      702.99     87.22 o 
  10   6   1      495.20      496.15     88.89 o 
  11   6   1       24.78      -33.27     51.38 o 
  12   6   1      115.55      119.04     64.83 o 
  13   6   1       10.76      -34.47     53.82 o 
  14   6   1        0.23      -11.34     56.87 o 
  15   6   1        0.03      -40.90     38.79 o 
  16   6   1        0.95       28.30     57.66 o 
 -15   7   1        9.98      -10.36     40.32 o 
 -14   7   1        4.78       47.72     51.06 o 
 -13   7   1       19.83       22.31     42.45 o 
 -12   7   1       33.44       61.81     51.11 o 
 -11   7   1       13.71      -13.86     53.11 o 
 -10   7   1      219.83      186.35     74.05 o 
  -9   7   1       62.06       55.20     36.91 o 
  -8   7   1       53.66       38.25     38.34 o 
  -7   7   1       20.37       39.03     31.53 o 
  -6   7   1       19.40       22.23     36.61 o 
  -5   7   1       31.56       10.21     25.08 o 
  -4   7   1       81.38      111.47     27.95 o 
  -3   7   1        3.79      -28.19     20.55 o 
  -2   7   1      115.74       96.30     22.34 o 
  -1   7   1        4.26        6.24     20.40 o 
   0   7   1      331.05      340.29     30.03 o 
   1   7   1        4.76       26.16     22.31 o 
   2   7   1      287.81      264.39     28.85 o 
   3   7   1       92.28       72.89     23.11 o 
   4   7   1       10.69        0.94     29.47 o 
   5   7   1      176.79      177.32     41.47 o 
   6   7   1        0.13       16.95     36.66 o 
   7   7   1       26.90       20.43     40.58 o 
   8   7   1      201.55      249.31     66.50 o 
   9   7   1      149.57      130.07     74.70 o 
  10   7   1      183.76      230.04     71.75 o 
  11   7   1       26.94       10.80     55.16 o 
  12   7   1       25.78        6.11     60.29 o 
  13   7   1       28.63      -34.35     41.63 o 
  14   7   1      158.60      146.12     73.06 o 
  15   7   1        1.12        0.31     37.83 o 
 -14   8   1       31.92       13.41     48.68 o 
 -13   8   1        7.56       11.68     48.40 o 
 -12   8   1       61.75       57.37     45.51 o 
 -11   8   1       11.20       61.00     55.34 o 
 -10   8   1        8.39       26.91     53.99 o 
  -9   8   1        2.96        6.85     32.94 o 
  -8   8   1       84.93       66.29     37.37 o 
  -7   8   1      160.20      115.08     39.41 o 
  -6   8   1      559.51      733.45     62.39 o 
  -5   8   1        6.69       40.60     34.60 o 
  -4   8   1      438.21      524.88     51.58 o 
  -3   8   1       75.32       10.28     29.02 o 
  -2   8   1      243.06      276.44     34.99 o 
  -1   8   1       10.01      -17.83     26.03 o 
   0   8   1       86.04       86.70     28.28 o 
   1   8   1       33.90       33.35     23.59 o 
   2   8   1      530.14      606.40     43.75 o 
   3   8   1       25.09       50.15     25.60 o 
   4   8   1      894.00      947.80     63.40 o 
   5   8   1       86.91       51.25     40.89 o 
   6   8   1      275.36      266.62     42.88 o 
   7   8   1       57.74       30.40     38.39 o 
   8   8   1       54.63       27.61     33.00 o 
   9   8   1       22.99        1.96     38.46 o 
  10   8   1       24.21       28.52     46.65 o 
  11   8   1       23.66       30.86     52.51 o 
  12   8   1       55.99       15.14     46.56 o 
  13   8   1       28.39       48.72     62.45 o 
  14   8   1        8.33       27.10     52.54 o 
 -13   9   1        1.69       30.09    103.70 o 
 -12   9   1        5.47       30.31     36.42 o 
 -11   9   1       50.04       59.60     59.03 o 
 -10   9   1        2.10       59.07     51.19 o 
  -9   9   1        0.85        8.20     46.56 o 
  -8   9   1        1.64       23.85     38.10 o 
  -7   9   1        0.64       -3.51     39.67 o 
  -6   9   1       57.90       92.86     41.88 o 
  -5   9   1       50.42       63.14     30.02 o 
  -4   9   1       81.04       79.94     34.28 o 
  -3   9   1      218.87      258.39     41.47 o 
  -2   9   1      193.00      164.83     35.66 o 
  -1   9   1        2.12      -17.58     30.73 o 
   0   9   1      368.28      370.71     41.40 o 
   1   9   1       36.18       27.55     32.27 o 
   2   9   1      273.31      255.13     43.33 o 
   3   9   1      293.42      311.91     47.36 o 
   4   9   1       25.86       16.06     33.39 o 
   5   9   1      147.89      144.89     40.15 o 
   6   9   1        5.20       -0.28     35.20 o 
   7   9   1       14.93       12.48     32.16 o 
   8   9   1       92.37       91.23     49.57 o 
   9   9   1        0.19      -64.71     43.14 o 
  10   9   1        0.06        9.98     43.47 o 
  11   9   1       84.83      131.65     67.50 o 
  12   9   1        0.13        7.04     51.01 o 
  13   9   1        7.04       13.82     65.88 o 
 -11  10   1        0.03       85.34     72.81 o 
 -10  10   1        6.20       43.02     81.68 o 
  -9  10   1        0.07       28.45     48.05 o 
  -8  10   1       40.49       55.22     40.99 o 
  -7  10   1        9.75        6.40     37.33 o 
  -6  10   1        5.27       66.79     42.84 o 
  -5  10   1        7.33        9.73     39.55 o 
  -4  10   1       27.25        5.71     34.53 o 
  -3  10   1       31.28       43.38     35.31 o 
  -2  10   1       17.81       20.30     31.95 o 
  -1  10   1       87.81      129.87     62.27 o 
   0  10   1       31.94        9.71     39.34 o 
   1  10   1      241.66      313.49     55.49 o 
   2  10   1       37.61       31.36     45.51 o 
   3  10   1        0.06      -34.99     43.35 o 
   4  10   1       59.53       59.57     37.64 o 
   5  10   1       42.64       25.17     37.04 o 
   6  10   1       22.06        9.65     36.09 o 
   7  10   1        5.03        6.67     36.30 o 
   8  10   1       13.38      -22.29     38.54 o 
   9  10   1       18.52       25.49     39.92 o 
  10  10   1       12.98       43.29     39.36 o 
  11  10   1        0.01        2.89     52.56 o 
  -9  11   1        0.21       57.75     48.37 o 
  -8  11   1        4.48       97.38     52.49 o 
  -7  11   1        2.99       50.64     63.25 o 
  -6  11   1       21.10       58.96     45.62 o 
  -5  11   1       75.98      120.58     48.17 o 
  -4  11   1       57.44       54.01     43.05 o 
  -3  11   1        0.17      -27.03     56.19 o 
  -2  11   1        0.52      -19.60     59.71 o 
  -1  11   1       19.32       61.88     48.83 o 
   0  11   1       19.06       25.74     45.74 o 
   1  11   1        1.71      -31.52     40.46 o 
   2  11   1       14.22      -17.84     37.37 o 
   3  11   1      123.70      150.48     47.51 o 
   4  11   1       21.23      -14.13     40.11 o 
   5  11   1        0.92      -56.42     45.72 o 
   6  11   1        9.56      -34.66     45.70 o 
   7  11   1        1.29       43.71     36.97 o 
   8  11   1        0.56       -4.38     41.15 o 
   9  11   1        1.26       35.11     49.48 o 
  -6  12   1       14.09       99.58     62.65 o 
  -5  12   1       31.56      177.57    109.39 o 
  -4  12   1       33.01       -5.33     93.05 o 
  -3  12   1       26.72       55.28     66.21 o 
  -2  12   1        0.62      -58.65     57.58 o 
  -1  12   1        3.67       74.40     89.32 o 
   0  12   1        6.91        4.96     44.80 o 
   1  12   1        4.33       -9.98     66.77 o 
   2  12   1        3.63       -4.19     62.95 o 
   3  12   1       24.39       46.07     54.84 o 
   4  12   1       17.69       -5.74     45.55 o 
   5  12   1        8.89      -12.78     46.07 o 
   6  12   1        6.31      -20.21     45.08 o 
 -17   0   2      110.91      275.59     89.85 o 
 -16   0   2        0.02       27.09     52.48 o 
 -15   0   2      148.95      158.46     58.88 o 
 -14   0   2       18.01       27.13     80.44 o 
 -13   0   2        7.65       11.24     42.99 o 
 -12   0   2        4.59        0.93     50.06 o 
 -11   0   2      122.16      103.87     52.74 o 
 -10   0   2      130.97      154.76     52.06 o 
  -9   0   2      843.33      922.51     75.96 o 
  -8   0   2      860.05      894.35     70.77 o 
  -7   0   2     8362.21     9049.25    185.03 o 
  -6   0   2     4880.62     5380.66    133.43 o 
  -5   0   2      452.51      358.22     43.31 o 
  -4   0   2     7387.30     7567.80    138.60 o 
  -3   0   2        0.43      -26.82     17.88 o 
  -2   0   2    12370.68    12369.86    112.12 o 
  -1   0   2      395.89      419.78     55.05 o 
   0   0   2    11752.84    11851.95    212.73 o 
   1   0   2     2708.89     3025.14    119.68 o 
   2   0   2    27908.88    31771.39    383.56 o 
   3   0   2       16.96       13.14     29.83 o 
   4   0   2     1646.13     1652.17     62.88 o 
   5   0   2      917.76      822.98     52.05 o 
   6   0   2     1885.45     1737.89     75.44 o 
   7   0   2     3539.62     3683.08    115.38 o 
   8   0   2     1156.75     1173.17     75.46 o 
   9   0   2       33.82       14.04     42.66 o 
  10   0   2     1041.41     1079.43     80.63 o 
  11   0   2      128.10      112.41     49.62 o 
  12   0   2      158.00      159.64     54.24 o 
  13   0   2      113.88      121.94     59.99 o 
  14   0   2        0.59        0.36     86.30 o 
  15   0   2      103.75      184.68    102.64 o 
  16   0   2      289.26      242.92    104.41 o 
  17   0   2       25.81      -75.29     83.46 o 
  18   0   2       10.07     -121.99     81.33 o 
 -18   1   2       42.93      111.87     68.90 o 
 -17   1   2        2.26       64.87     49.58 o 
 -16   1   2      129.96      197.68     57.18 o 
 -15   1   2        0.29       62.12     42.91 o 
 -14   1   2      287.53      249.46     51.21 o 
 -13   1   2      202.86      172.05     43.26 o 
 -12   1   2        0.86      -14.12     34.69 o 
 -11   1   2        5.06       11.96     33.35 o 
 -10   1   2     1256.95     1262.23     63.42 o 
  -9   1   2       12.08       11.11     28.11 o 
  -8   1   2      366.74      280.09     33.74 o 
  -7   1   2       70.60       68.88     26.89 o 
  -6   1   2     2827.50     2832.61     68.82 o 
  -5   1   2      242.01      257.75     22.12 o 
  -4   1   2      563.64      555.71     27.53 o 
  -3   1   2        5.38        0.33     15.13 o 
  -2   1   2     6228.91     6317.98     68.48 o 
  -1   1   2    17136.22    16893.66    130.88 o 
   0   1   2     3870.71     3804.69    231.56 o 
   1   1   2     5584.12     4168.65   1233.78 o 
   2   1   2      366.15      377.18     35.32 o 
   3   1   2      331.61      357.86     27.91 o 
   4   1   2     4775.84     4814.47    217.12 o 
   5   1   2      413.58      447.72     35.00 o 
   6   1   2     3415.47     3435.73     71.54 o 
   7   1   2     3664.25     4012.56     84.25 o 
   8   1   2       38.69       51.27     27.59 o 
   9   1   2      109.24      106.43     29.30 o 
  10   1   2        0.82       26.30     30.06 o 
  11   1   2       83.34       47.72     34.81 o 
  12   1   2       19.63        2.21     35.44 o 
  13   1   2       29.90      -32.72     48.10 o 
  14   1   2      287.50      179.60     50.63 o 
  15   1   2       46.81       42.42     47.04 o 
  16   1   2        0.14      -52.82     60.81 o 
  17   1   2        4.60      -70.76     59.49 o 
  18   1   2      113.52       51.48     60.22 o 
 -18   2   2       15.54       73.41     48.12 o 
 -17   2   2       38.27      109.09     65.35 o 
 -16   2   2       23.74       20.61     46.04 o 
 -15   2   2        0.57        2.19     55.97 o 
 -14   2   2      252.04      304.15     49.74 o 
 -13   2   2       10.22       20.60     35.06 o 
 -12   2   2       84.07       64.39     34.19 o 
 -11   2   2      280.30      237.11     39.05 o 
 -10   2   2      988.98      938.93     79.15 o 
  -9   2   2       12.56        8.00     25.70 o 
  -8   2   2      663.07      658.41     43.40 o 
  -7   2   2        0.02       -5.19     23.00 o 
  -6   2   2       39.49       35.57     19.18 o 
  -5   2   2       24.96       11.23     15.43 o 
  -4   2   2      435.81      425.71     22.96 o 
  -3   2   2     5910.86     6027.59     66.67 o 
  -2   2   2    15538.24    15668.07    113.68 o 
  -1   2   2       89.59       27.59     45.98 o 
   0   2   2        7.36      -24.88     16.58 o 
   1   2   2      188.80      150.35     23.73 o 
   2   2   2     9600.16    10065.60    573.90 o 
   3   2   2      301.53      317.46     23.16 o 
   4   2   2       41.13       55.06     17.54 o 
   5   2   2      146.17      178.39     24.69 o 
   6   2   2     1506.61     1695.72     55.70 o 
   7   2   2      924.18      903.13     42.12 o 
   8   2   2      117.43      115.93     28.25 o 
   9   2   2      493.43      571.90     43.44 o 
  10   2   2      294.54      305.85     39.88 o 
  11   2   2      552.11      506.64     58.05 o 
  12   2   2        0.75        3.63     43.78 o 
  13   2   2        5.68      -59.05     39.37 o 
  14   2   2        3.97       34.06     47.22 o 
  15   2   2        2.96      -25.56     38.54 o 
  16   2   2       22.53      -52.07     48.20 o 
  17   2   2        0.22      -99.09     89.14 o 
  18   2   2        1.79       -3.91    111.87 o 
 -17   3   2        0.08       34.94     58.55 o 
 -16   3   2      190.46      247.07     73.72 o 
 -15   3   2       10.36       23.78     50.45 o 
 -14   3   2      152.00      191.27     61.99 o 
 -13   3   2       11.85       46.27     61.88 o 
 -12   3   2        0.04       -7.01     37.29 o 
 -11   3   2      211.20      210.72     44.23 o 
 -10   3   2      342.99      301.30     45.24 o 
  -9   3   2     1116.99     1124.28     55.15 o 
  -8   3   2      576.82      539.28     40.85 o 
  -7   3   2     1370.85     1299.70     44.00 o 
  -6   3   2      684.07      663.26     31.19 o 
  -5   3   2      160.47      146.31     16.41 o 
  -4   3   2       55.83       42.73     16.86 o 
  -3   3   2       70.45       71.40     19.93 o 
  -2   3   2      392.59      425.09     41.87 o 
  -1   3   2     1914.50     1929.84     38.54 o 
   0   3   2     1758.85     1696.00     37.94 o 
   1   3   2     1026.46      975.05     37.12 o 
   2   3   2     1324.72     1234.06     59.03 o 
   3   3   2       48.79       41.59     15.23 o 
   4   3   2      601.22      581.15     72.98 o 
   5   3   2      855.66      728.27     81.51 o 
   6   3   2        3.37       43.22     39.19 o 
   7   3   2     1593.11     1648.25     48.05 o 
   8   3   2       28.80       20.87     19.26 o 
   9   3   2      893.95      860.54     65.16 o 
  10   3   2      268.01      244.70     47.61 o 
  11   3   2      331.94      300.55     50.81 o 
  12   3   2        3.29       -0.59     48.45 o 
  13   3   2        0.91       50.16     49.74 o 
  14   3   2       33.12       10.89     39.07 o 
  15   3   2      134.54      158.47     56.41 o 
  16   3   2       38.24       49.16     69.35 o 
  17   3   2       38.82       46.61     62.69 o 
 -17   4   2      173.40      245.46     69.43 o 
 -16   4   2        4.95        2.33     43.66 o 
 -15   4   2       75.15       29.55     51.44 o 
 -14   4   2        5.92       45.13     51.39 o 
 -13   4   2      197.48      218.81     72.45 o 
 -12   4   2      380.06      347.26     76.80 o 
 -11   4   2      203.21      176.66     60.94 o 
 -10   4   2      654.10      643.72     56.89 o 
  -9   4   2      807.44      774.27     73.74 o 
  -8   4   2      355.22      324.41     36.51 o 
  -7   4   2     1127.69     1139.81     56.27 o 
  -6   4   2       52.27       42.62     19.67 o 
  -5   4   2      386.37      388.98     29.62 o 
  -4   4   2     1294.00     1426.88     46.64 o 
  -3   4   2     3071.58     3056.98     75.52 o 
  -2   4   2      243.86      219.84     18.94 o 
  -1   4   2      104.05      123.53     18.52 o 
   0   4   2      243.10      237.90     21.19 o 
   1   4   2      775.72      852.74     31.94 o 
   2   4   2      596.06      624.04     32.48 o 
   3   4   2        5.37        9.26     14.51 o 
   4   4   2      727.10      782.89     63.19 o 
   5   4   2       51.31       22.73     40.07 o 
   6   4   2      917.83      932.38     74.91 o 
   7   4   2      163.14      191.06     49.59 o 
   8   4   2      644.60      536.23     67.16 o 
   9   4   2      100.60      121.36     36.32 o 
  10   4   2      159.93      171.84     45.31 o 
  11   4   2      185.53      195.04     45.64 o 
  12   4   2      123.08      143.59     48.10 o 
  13   4   2       10.11      -13.82     41.76 o 
  14   4   2        5.70       35.83     68.61 o 
  15   4   2        8.65      -34.98     63.03 o 
  16   4   2       75.25       18.47     71.30 o 
  17   4   2       65.95      100.63     68.66 o 
 -16   5   2        2.36       17.22     53.27 o 
 -15   5   2       10.83       47.85     51.18 o 
 -14   5   2       17.62        8.36     45.48 o 
 -13   5   2       69.82       40.26     60.48 o 
 -12   5   2        0.19      -13.48     42.84 o 
 -11   5   2        0.62       33.04     64.72 o 
 -10   5   2       68.01       84.76     61.57 o 
  -9   5   2      350.90      298.02     38.48 o 
  -8   5   2       53.57       52.98     21.84 o 
  -7   5   2      324.16      278.62     30.27 o 
  -6   5   2      120.32       81.30     22.79 o 
  -5   5   2       76.94       72.61     21.76 o 
  -4   5   2      108.57      112.00     22.07 o 
  -3   5   2      103.20      104.99     23.69 o 
  -2   5   2      112.19       70.79     17.62 o 
  -1   5   2       21.06       10.53     16.91 o 
   0   5   2      208.63      183.88     22.85 o 
   1   5   2      877.55      903.26     42.16 o 
   2   5   2        1.03        8.26     16.12 o 
   3   5   2      731.05      775.13     34.05 o 
   4   5   2     1039.50     1039.88     77.91 o 
   5   5   2     1044.08     1145.05     82.24 o 
   6   5   2      804.86      748.61     73.20 o 
   7   5   2       11.99      -16.46     43.73 o 
   8   5   2      520.37      508.41     83.89 o 
   9   5   2       94.86       54.15     33.72 o 
  10   5   2      189.92      139.41     46.47 o 
  11   5   2      227.69      279.40     56.09 o 
  12   5   2        5.84       25.82     70.40 o 
  13   5   2       60.32       -3.28     84.70 o 
  14   5   2      190.49      210.05     73.11 o 
  15   5   2       60.22       61.85     75.71 o 
  16   5   2       74.71       24.28     69.19 o 
 -16   6   2        5.08       38.27     46.70 o 
 -15   6   2       34.33       46.92     42.55 o 
 -14   6   2        8.36       38.28     50.06 o 
 -13   6   2       45.77       29.20     43.55 o 
 -12   6   2        0.62       50.39     59.19 o 
 -11   6   2       17.24        7.09     44.09 o 
 -10   6   2      543.63      481.06     80.68 o 
  -9   6   2      509.70      400.06     56.92 o 
  -8   6   2      517.78      456.11     44.52 o 
  -7   6   2      283.21      256.58     30.72 o 
  -6   6   2      356.60      390.70     36.81 o 
  -5   6   2        3.71       21.08     24.56 o 
  -4   6   2      154.30      183.89     28.06 o 
  -3   6   2        4.81       16.76     21.28 o 
  -2   6   2      132.80      111.39     19.44 o 
  -1   6   2       14.82        0.64     17.29 o 
   0   6   2      522.31      481.82     31.22 o 
   1   6   2       37.06       35.61     19.89 o 
   2   6   2      505.21      504.96     32.58 o 
   3   6   2      923.80      953.16     42.25 o 
   4   6   2      124.94      171.80     34.48 o 
   5   6   2      689.89      663.13     78.31 o 
   6   6   2      176.35      274.07     65.17 o 
   7   6   2      478.25      523.59     79.91 o 
   8   6   2      233.29      734.98    348.40 o 
   9   6   2      378.16      410.98     89.32 o 
  10   6   2       80.01       96.10     62.36 o 
  11   6   2       29.15        9.59     50.19 o 
  12   6   2        0.31      -22.27     56.08 o 
  13   6   2       50.22       17.27     60.87 o 
  14   6   2       11.26        0.85     45.21 o 
  15   6   2       85.17      129.78     60.31 o 
  16   6   2       46.64       59.89     62.29 o 
 -15   7   2       39.86       36.67     43.33 o 
 -14   7   2        1.05       38.60     51.35 o 
 -13   7   2       10.83       24.52     42.32 o 
 -12   7   2       27.77       68.20     58.95 o 
 -11   7   2       64.92       76.60     50.86 o 
 -10   7   2      163.35      123.74     45.56 o 
  -9   7   2      119.78      169.17     48.69 o 
  -8   7   2      251.13      327.13     55.97 o 
  -7   7   2      535.65      581.04     68.40 o 
  -6   7   2       51.47       31.33     27.16 o 
  -5   7   2        6.13      -18.30     22.67 o 
  -4   7   2      321.75      257.27     32.45 o 
  -3   7   2        9.33       -1.69     22.54 o 
  -2   7   2       75.39       60.94     23.96 o 
  -1   7   2     1578.61     1596.19     59.13 o 
   0   7   2      119.89      127.64     24.32 o 
   1   7   2      906.07      883.80     41.87 o 
   2   7   2       19.85       49.54     22.04 o 
   3   7   2       74.04      100.96     32.87 o 
   4   7   2       13.52      -20.19     34.16 o 
   5   7   2      129.56      113.23     44.44 o 
   6   7   2        2.75      -24.05     31.46 o 
   7   7   2      406.26      455.46     74.77 o 
   8   7   2      271.10      259.29     70.30 o 
   9   7   2       19.74       52.57     70.31 o 
  10   7   2      149.29      165.81     75.23 o 
  11   7   2      151.83       53.11     65.48 o 
  12   7   2       49.71       75.40     55.41 o 
  13   7   2      154.25       48.41     67.46 o 
  14   7   2        0.03      -70.81     67.48 o 
  15   7   2       47.52       27.16     49.17 o 
 -14   8   2       26.82       32.41     37.10 o 
 -13   8   2       22.43       56.78     47.23 o 
 -12   8   2       24.76       94.78     67.66 o 
 -11   8   2        3.38       25.16     41.88 o 
 -10   8   2       19.26       32.42     42.42 o 
  -9   8   2        0.25       16.76     44.83 o 
  -8   8   2        8.11       35.09     39.93 o 
  -7   8   2       32.56        7.04     39.44 o 
  -6   8   2       96.64       88.11     42.73 o 
  -5   8   2      262.81      223.28     46.03 o 
  -4   8   2       49.81       10.08     26.81 o 
  -3   8   2      343.45      336.75     44.16 o 
  -2   8   2      116.72       67.44     30.15 o 
  -1   8   2      751.80      824.19     49.94 o 
   0   8   2       51.61       62.61     28.11 o 
   1   8   2      265.58      251.36     35.68 o 
   2   8   2      107.79       96.65     31.29 o 
   3   8   2        1.02       52.00     35.95 o 
   4   8   2       35.60       49.67     37.06 o 
   5   8   2      148.21      110.12     43.01 o 
   6   8   2       35.78       47.33     48.39 o 
   7   8   2      254.45      139.90     47.16 o 
   8   8   2      163.58      172.70     47.88 o 
   9   8   2       84.55      100.36     60.87 o 
  10   8   2       26.57        5.89     55.55 o 
  11   8   2       17.46       38.72     48.81 o 
  12   8   2       19.19      -27.57     60.05 o 
  13   8   2       11.13       12.51     41.94 o 
  14   8   2        5.03      -27.50     51.21 o 
 -12   9   2        0.27       50.84    106.19 o 
 -11   9   2       51.97       89.56     84.70 o 
 -10   9   2        9.02       21.43     40.52 o 
  -9   9   2       26.55       75.49     43.69 o 
  -8   9   2       69.99       67.41     44.10 o 
  -7   9   2        9.64      -21.49     44.07 o 
  -6   9   2        6.50       15.80     40.63 o 
  -5   9   2       73.25       33.99     40.59 o 
  -4   9   2       14.85       66.01     39.47 o 
  -3   9   2      234.33      233.27     36.20 o 
  -2   9   2       79.26       91.17     29.89 o 
  -1   9   2      524.74      483.18     43.15 o 
   0   9   2      100.58       62.84     33.03 o 
   1   9   2      720.17      650.92     54.89 o 
   2   9   2        1.07        4.68     34.32 o 
   3   9   2       76.09       53.37     33.92 o 
   4   9   2        2.25      -29.05     28.94 o 
   5   9   2        0.85       21.75     39.75 o 
   6   9   2       28.91       45.63     40.76 o 
   7   9   2       57.39       60.64     44.33 o 
   8   9   2       20.03       26.17     39.11 o 
   9   9   2       31.47       51.90     47.82 o 
  10   9   2        7.81       -2.24     40.38 o 
  11   9   2       38.35       51.58     41.79 o 
  12   9   2       11.36      -15.50     41.30 o 
 -11  10   2        0.31       35.96     37.50 o 
 -10  10   2       28.14       48.14     39.49 o 
  -9  10   2       14.21      108.57     50.12 o 
  -8  10   2       53.06      126.50     46.86 o 
  -7  10   2       11.22       81.44     45.74 o 
  -6  10   2       53.74       57.93     45.25 o 
  -5  10   2       75.37       52.52     39.15 o 
  -4  10   2       13.37       10.99     48.05 o 
  -3  10   2        2.53       -8.02     35.49 o 
  -2  10   2       63.13       90.34     40.05 o 
  -1  10   2       29.66       18.48     30.48 o 
   0  10   2       53.15       84.63     35.09 o 
   1  10   2        2.31       -1.78     34.16 o 
   2  10   2      319.50      313.04     58.86 o 
   3  10   2       56.64       41.64     46.35 o 
   4  10   2       82.61       80.12     44.81 o 
   5  10   2       12.17       67.21     51.75 o 
   6  10   2       63.18       49.90     40.84 o 
   7  10   2        2.36       -0.50     41.41 o 
   8  10   2       14.54       47.63     50.01 o 
   9  10   2        0.37       11.60     45.06 o 
  10  10   2       40.21       23.28     44.24 o 
  11  10   2        0.67        1.10     33.24 o 
  -8  11   2       13.49       39.62     36.34 o 
  -7  11   2       33.15       61.87     46.30 o 
  -6  11   2        0.04       39.34     44.62 o 
  -5  11   2       40.22       56.74     47.07 o 
  -4  11   2       49.82      145.69     55.40 o 
  -3  11   2        7.87       31.89     62.68 o 
  -2  11   2        5.50        5.97     58.66 o 
  -1  11   2        5.44       23.20     58.69 o 
   0  11   2        3.19      -39.70     38.83 o 
   1  11   2       13.90       76.50     70.60 o 
   2  11   2       56.55       68.44     43.02 o 
   3  11   2       13.45       18.03     47.85 o 
   4  11   2       11.34        0.06     48.59 o 
   5  11   2        6.25       15.24     43.29 o 
   6  11   2        9.37      -11.39     62.73 o 
   7  11   2        3.29      -15.14     59.49 o 
   8  11   2        3.57       33.78     49.51 o 
  -5  12   2        0.01       85.66     92.16 o 
  -4  12   2       10.20       -3.91     69.61 o 
  -3  12   2        5.91      -50.43     61.09 o 
  -2  12   2        1.38      -10.65     71.38 o 
  -1  12   2       13.30       26.30     56.62 o 
   0  12   2       15.83        0.36     52.22 o 
   1  12   2       12.01       76.39     68.90 o 
   2  12   2       10.26       16.28     61.80 o 
   3  12   2        1.21      -10.41     62.17 o 
   4  12   2        6.62       -9.81     56.05 o 
   5  12   2        8.62       -7.05     54.02 o 
 -17   1   3       16.13       48.30     58.95 o 
 -16   1   3       15.69       44.85     43.64 o 
 -15   1   3        4.44       38.84     36.22 o 
 -14   1   3       63.72       75.76     34.31 o 
 -13   1   3       82.81      113.48     37.17 o 
 -12   1   3      431.35      472.53     51.42 o 
 -11   1   3        3.77       15.81     34.61 o 
 -10   1   3       44.68       11.00     28.02 o 
  -9   1   3      427.46      375.07     40.90 o 
  -8   1   3      243.16      254.58     35.71 o 
  -7   1   3      926.78      916.44     48.84 o 
  -6   1   3      469.95      428.22     28.78 o 
  -5   1   3     1844.26     1832.92     48.27 o 
  -4   1   3     3972.08     4000.24     68.21 o 
  -3   1   3     3404.95     3344.75     67.20 o 
  -2   1   3      264.01      247.63     24.10 o 
  -1   1   3      273.30      309.44     28.44 o 
   0   1   3     1592.46     1669.72     72.24 o 
   1   1   3     1146.35     1071.64     57.09 o 
   2   1   3        2.49      -26.64     17.76 o 
   3   1   3     2866.24     2790.77    159.82 o 
   4   1   3       17.27       -6.18     17.42 o 
   5   1   3     4398.34     4465.40     91.32 o 
   6   1   3      731.08      730.82     44.27 o 
   7   1   3      252.22      245.62     29.31 o 
   8   1   3       47.85       54.74     25.85 o 
   9   1   3       32.53       42.33     26.73 o 
  10   1   3       66.31       32.48     28.41 o 
  11   1   3       86.00      118.97     35.56 o 
  12   1   3      244.45      268.36     53.45 o 
  13   1   3       66.20       76.79     49.50 o 
  14   1   3       78.97       62.83     45.47 o 
  15   1   3      140.95       96.27     65.81 o 
  16   1   3        7.91       -8.64     55.74 o 
  17   1   3       23.77       -4.26     66.81 o 
 -17   2   3       12.47       47.78     46.81 o 
 -16   2   3       92.73      113.37     64.10 o 
 -15   2   3       39.96      103.76     45.22 o 
 -14   2   3        3.38       38.85     35.71 o 
 -13   2   3      612.54      730.31     72.19 o 
 -12   2   3      345.03      308.27     53.10 o 
 -11   2   3      172.45      220.43     44.85 o 
 -10   2   3      180.60      179.71     36.70 o 
  -9   2   3        0.42       -0.23     26.32 o 
  -8   2   3        0.33       -4.69     21.38 o 
  -7   2   3       16.76       17.79     17.94 o 
  -6   2   3      790.56      780.66     35.65 o 
  -5   2   3     5645.06     5709.37     83.09 o 
  -4   2   3        1.48      -10.60     15.40 o 
  -3   2   3     1166.69     1151.29     45.75 o 
  -2   2   3      223.39      208.92     23.55 o 
  -1   2   3       38.77        5.28     15.16 o 
   0   2   3      314.73      266.17     29.02 o 
   1   2   3     1128.76     1067.66     57.94 o 
   2   2   3      535.11      539.80     35.65 o 
   3   2   3       11.73        9.22     21.93 o 
   4   2   3      144.76      108.02     21.76 o 
   5   2   3      384.58      367.61     32.60 o 
   6   2   3     1999.53     1939.82     62.44 o 
   7   2   3      248.85      254.65     33.06 o 
   8   2   3       24.36       46.02     25.82 o 
   9   2   3      137.51      128.61     34.04 o 
  10   2   3      188.58      170.54     44.72 o 
  11   2   3      363.58      315.94     49.34 o 
  12   2   3       67.37       56.26     38.77 o 
  13   2   3      201.98      215.79     56.40 o 
  14   2   3       68.84       64.91     45.26 o 
  15   2   3      122.40       16.66     40.43 o 
  16   2   3        1.65      -73.80     49.20 o 
  17   2   3       10.58      -55.86     63.59 o 
 -17   3   3        9.52       49.63     45.48 o 
 -16   3   3        2.51       25.95     45.50 o 
 -15   3   3        0.46       -8.65     53.82 o 
 -14   3   3       90.71      109.03     62.28 o 
 -13   3   3      130.50      185.38     43.20 o 
 -12   3   3       17.89       25.42     37.36 o 
 -11   3   3      186.49      153.75     42.35 o 
 -10   3   3        3.95       16.41     32.18 o 
  -9   3   3       27.61       40.85     33.01 o 
  -8   3   3       57.94       58.29     21.85 o 
  -7   3   3      382.02      371.35     28.70 o 
  -6   3   3      477.11      484.08     22.47 o 
  -5   3   3      941.65      958.33     32.04 o 
  -4   3   3      434.79      474.87     27.91 o 
  -3   3   3       87.57       85.72     22.38 o 
  -2   3   3      248.00      307.98     31.62 o 
  -1   3   3        4.40       -5.38     14.46 o 
   0   3   3        1.29      -10.72     15.01 o 
   1   3   3      244.34      226.08     27.01 o 
   2   3   3      169.72      125.08     25.29 o 
   3   3   3      561.61      603.32     34.94 o 
   4   3   3     4203.54     4063.31    153.50 o 
   5   3   3      844.02      774.33     39.57 o 
   6   3   3        9.81        5.63     24.34 o 
   7   3   3       99.00       77.92     25.99 o 
   8   3   3       54.94       40.95     46.67 o 
   9   3   3       35.48       54.84     32.92 o 
  10   3   3      206.97      158.57     48.22 o 
  11   3   3      168.09      158.85     44.66 o 
  12   3   3        9.89       50.81     46.56 o 
  13   3   3        0.22        3.82     42.06 o 
  14   3   3       52.33       37.67     45.45 o 
  15   3   3        0.10      -17.93     47.79 o 
  16   3   3        2.17      -38.59     41.60 o 
  17   3   3       67.42       20.21     68.86 o 
 -17   4   3        8.88       86.72     53.64 o 
 -16   4   3        8.56       91.25     52.38 o 
 -15   4   3       62.19       97.50     53.36 o 
 -14   4   3       22.01        4.12     45.15 o 
 -13   4   3      410.92      426.57     75.93 o 
 -12   4   3       36.81      110.94     64.15 o 
 -11   4   3       53.24       54.73     36.74 o 
 -10   4   3       66.15       22.00     33.78 o 
  -9   4   3      337.34      265.57     39.02 o 
  -8   4   3       86.34       58.41     28.32 o 
  -7   4   3       24.63       -4.48     21.69 o 
  -6   4   3      460.04      471.89     30.76 o 
  -5   4   3      293.93      312.68     27.75 o 
  -4   4   3     2533.05     2696.65     67.72 o 
  -3   4   3      918.47      913.00     24.46 o 
  -2   4   3      184.07      227.87     20.71 o 
  -1   4   3      516.76      530.45     31.44 o 
   0   4   3      236.40      232.71     24.20 o 
   1   4   3      147.40      141.58     20.30 o 
   2   4   3        5.74       -6.88     17.53 o 
   3   4   3      318.45      322.03     28.29 o 
   4   4   3     3502.34     3773.92    180.01 o 
   5   4   3        6.36       -4.17     36.76 o 
   6   4   3        0.29       36.21     49.62 o 
   7   4   3       46.05       61.42     45.43 o 
   8   4   3       71.31       47.19     61.59 o 
   9   4   3      156.13      223.27     67.77 o 
  10   4   3      102.68      100.44     44.62 o 
  11   4   3      102.84       24.47     41.79 o 
  12   4   3      200.99      244.47     49.70 o 
  13   4   3       23.51       10.95     33.54 o 
  14   4   3       75.50       99.16     46.62 o 
  15   4   3       10.58      -38.33     58.25 o 
  16   4   3       44.88       20.12     77.78 o 
  17   4   3       56.86     -112.88     79.02 o 
 -16   5   3       38.03       42.46     41.71 o 
 -15   5   3        8.08       66.01     54.26 o 
 -14   5   3      167.66      232.12     69.19 o 
 -13   5   3       10.83        8.52     38.19 o 
 -12   5   3      412.32      451.92     78.33 o 
 -11   5   3      374.67      391.35     72.34 o 
 -10   5   3      385.05      391.97     44.25 o 
  -9   5   3        5.20      -14.21     26.57 o 
  -8   5   3       53.61       51.99     29.93 o 
  -7   5   3      152.49      131.25     38.39 o 
  -6   5   3      154.90      123.47     30.16 o 
  -5   5   3      293.22      242.49     29.29 o 
  -4   5   3     1418.34     1478.05     55.35 o 
  -3   5   3     1180.53     1123.14     45.87 o 
  -2   5   3       31.19       27.51     17.11 o 
  -1   5   3     1380.03     1469.72     43.52 o 
   0   5   3       12.31       -5.15     15.42 o 
   1   5   3        4.18      -14.78     16.26 o 
   2   5   3        1.54       -4.07     18.29 o 
   3   5   3     1764.29     1831.18     68.38 o 
   4   5   3       97.16       79.20     19.34 o 
   5   5   3      160.39      192.55     49.54 o 
   6   5   3        0.07       39.63     56.00 o 
   7   5   3       45.28       58.18     63.55 o 
   8   5   3       31.70       18.46     63.90 o 
   9   5   3       99.58      191.25     76.64 o 
  10   5   3        4.82       23.05     35.60 o 
  11   5   3      438.82      534.87     68.56 o 
  12   5   3      523.73      486.50     58.70 o 
  13   5   3      133.21       99.62     61.97 o 
  14   5   3        4.51       27.14     62.45 o 
  15   5   3       30.64      -18.96     68.83 o 
  16   5   3        6.74      -20.31     64.17 o 
 -15   6   3       26.23       40.80     37.08 o 
 -14   6   3       11.48       82.66     61.09 o 
 -13   6   3       19.36       84.00     73.52 o 
 -12   6   3        9.38       47.02     51.36 o 
 -11   6   3       49.31       12.27     50.21 o 
 -10   6   3       37.10       19.44     40.12 o 
  -9   6   3        4.94        8.54     27.73 o 
  -8   6   3      177.08      149.73     34.17 o 
  -7   6   3      290.06      329.91     41.47 o 
  -6   6   3      155.60      162.70     34.57 o 
  -5   6   3      357.94      348.72     34.48 o 
  -4   6   3      144.51      185.77     30.89 o 
  -3   6   3       17.79        5.56     22.63 o 
  -2   6   3      126.69      115.73     24.81 o 
  -1   6   3      329.59      324.52     28.67 o 
   0   6   3       28.82       20.01     19.59 o 
   1   6   3        3.06       19.93     19.70 o 
   2   6   3        5.37       -5.88     19.43 o 
   3   6   3       20.68      -14.50     28.53 o 
   4   6   3       81.90       64.23     43.00 o 
   5   6   3        1.27       35.66     47.31 o 
   6   6   3       12.06       12.63     63.57 o 
   7   6   3      472.63      518.16    107.96 o 
   8   6   3      106.32      114.27     62.73 o 
   9   6   3      108.18       29.51     61.64 o 
  10   6   3       19.43       36.64     56.35 o 
  11   6   3        0.55      -33.26     48.41 o 
  12   6   3        1.87      -41.78     57.00 o 
  13   6   3        7.81      -33.59     47.53 o 
  14   6   3       23.56       65.01     65.24 o 
  15   6   3       10.77       33.49     50.64 o 
 -14   7   3       32.03       70.76     47.46 o 
 -13   7   3       29.00       82.36     52.91 o 
 -12   7   3       12.94       42.30     40.55 o 
 -11   7   3       42.45       53.01     47.40 o 
 -10   7   3      143.69      177.78     44.05 o 
  -9   7   3       24.83       -7.13     42.51 o 
  -8   7   3       13.15       18.27     34.73 o 
  -7   7   3      167.93      160.26     38.80 o 
  -6   7   3        1.61        0.60     31.91 o 
  -5   7   3      188.01      135.51     35.62 o 
  -4   7   3       23.79       39.96     26.60 o 
  -3   7   3      135.93       91.30     27.91 o 
  -2   7   3       57.45       47.85     21.68 o 
  -1   7   3       37.71       50.77     23.89 o 
   0   7   3      654.34      666.29     42.51 o 
   1   7   3       43.12       70.69     25.67 o 
   2   7   3      181.47      199.11     32.72 o 
   3   7   3      607.56      515.02     56.44 o 
   4   7   3       76.03       63.11     47.22 o 
   5   7   3      373.22      418.09     53.85 o 
   6   7   3        2.41       65.33     70.00 o 
   7   7   3        0.49       -1.61     75.47 o 
   8   7   3      426.14      502.84     80.50 o 
   9   7   3       81.91       73.62     58.34 o 
  10   7   3       40.76        8.48     44.89 o 
  11   7   3       17.60      -29.24     47.76 o 
  12   7   3       77.12       19.72     58.42 o 
  13   7   3        5.57      -27.11     51.29 o 
  14   7   3        1.42      -34.20     51.55 o 
 -13   8   3       56.90      135.75     53.06 o 
 -12   8   3       33.96      114.66     79.91 o 
 -11   8   3        0.39       37.32     40.22 o 
 -10   8   3       38.24       83.41     59.70 o 
  -9   8   3      142.51      151.33     46.37 o 
  -8   8   3        9.16       30.29     41.11 o 
  -7   8   3      154.67      189.60     51.75 o 
  -6   8   3      353.51      275.07     62.57 o 
  -5   8   3       83.75      120.29     39.01 o 
  -4   8   3      315.95      356.98     44.62 o 
  -3   8   3        0.16        1.41     25.54 o 
  -2   8   3       92.37       66.29     31.09 o 
  -1   8   3        6.63       22.57     23.33 o 
   0   8   3        0.43      -23.12     24.63 o 
   1   8   3       20.60       17.79     29.89 o 
   2   8   3     1118.97     1168.71     66.63 o 
   3   8   3      196.06      206.48     49.30 o 
   4   8   3     1497.80     1531.01     91.93 o 
   5   8   3        1.05       73.96     47.89 o 
   6   8   3      346.75      337.11     64.06 o 
   7   8   3      151.72      126.43     44.82 o 
   8   8   3        2.12       -5.29     63.46 o 
   9   8   3       34.55       14.93     64.17 o 
  10   8   3       15.63       28.02     54.75 o 
  11   8   3       15.19      -13.60     46.03 o 
  12   8   3       99.73       52.21     49.97 o 
  13   8   3       15.20      -41.88     53.57 o 
 -12   9   3        1.40       38.63     39.29 o 
 -11   9   3       41.76       64.53     42.83 o 
 -10   9   3       31.37       46.24     43.78 o 
  -9   9   3       64.00       95.09     41.99 o 
  -8   9   3       56.22       49.78     37.06 o 
  -7   9   3        1.80       44.39     41.59 o 
  -6   9   3        0.26       42.97     37.69 o 
  -5   9   3       25.84       39.19     37.12 o 
  -4   9   3       18.57       19.76     37.58 o 
  -3   9   3        7.07        6.70     28.19 o 
  -2   9   3      137.59       93.38     29.27 o 
  -1   9   3       19.81       22.58     29.72 o 
   0   9   3      464.69      480.85     49.61 o 
   1   9   3      190.71      195.61     36.94 o 
   2   9   3        0.90       17.01     31.52 o 
   3   9   3      241.17      317.93     55.95 o 
   4   9   3       30.46      -15.09     45.51 o 
   5   9   3      124.85       87.34     44.12 o 
   6   9   3       52.92       37.36     42.15 o 
   7   9   3        0.00       13.37     44.35 o 
   8   9   3       66.05       25.69     41.47 o 
   9   9   3       42.41        8.10     41.89 o 
  10   9   3       21.09       12.71     39.78 o 
  11   9   3        5.64      -31.90     34.55 o 
  12   9   3        0.40       16.95     40.08 o 
 -10  10   3        9.32       53.37     47.06 o 
  -9  10   3        6.39       38.77     42.98 o 
  -8  10   3       87.02      193.83     67.20 o 
  -7  10   3        1.91       43.02     43.83 o 
  -6  10   3       86.94      124.86     48.51 o 
  -5  10   3        0.22        6.83     37.66 o 
  -4  10   3       30.31       70.94     37.71 o 
  -3  10   3       16.14      140.95    156.09 o 
  -2  10   3        3.74        2.18     31.92 o 
  -1  10   3       90.94      102.95     33.88 o 
   0  10   3       23.27       48.00     33.86 o 
   1  10   3      159.80      225.59     51.16 o 
   2  10   3      109.67      115.73     44.42 o 
   3  10   3       16.84       28.73     46.92 o 
   4  10   3        8.86      -23.24     60.37 o 
   5  10   3        3.63       27.26     53.99 o 
   6  10   3        0.35      -14.14     62.86 o 
   7  10   3       46.70       34.92     45.45 o 
   8  10   3       28.56        4.74     36.27 o 
   9  10   3       13.56       15.05     41.83 o 
  10  10   3        0.68       -7.70     33.98 o 
  -8  11   3        0.92       81.52     47.98 o 
  -7  11   3       18.82       48.27     41.50 o 
  -6  11   3       11.68       32.38     56.18 o 
  -5  11   3       74.67      128.15     64.27 o 
  -4  11   3        0.67       34.24     57.71 o 
  -3  11   3       24.63       88.52     58.60 o 
  -2  11   3        4.54       54.28     94.11 o 
  -1  11   3        0.74       28.41     40.25 o 
   0  11   3        4.05      -39.77     35.45 o 
   1  11   3        2.79      -42.11     39.39 o 
   2  11   3        0.73      -18.86     34.77 o 
   3  11   3      162.07      163.99     59.87 o 
   4  11   3        2.21       -1.98     55.62 o 
   5  11   3       56.38       14.80     55.55 o 
   6  11   3        0.33      -38.93     50.07 o 
   7  11   3        0.75        7.11     51.33 o 
  -3  12   3        2.39       36.94     80.62 o 
  -2  12   3       20.34       47.94     81.33 o 
  -1  12   3        5.32       -9.59     69.61 o 
   0  12   3        6.27      -16.69     97.31 o 
   1  12   3       18.16        4.97     99.09 o 
   2  12   3       11.67       -5.37     64.80 o 
   3  12   3        2.73      -50.84     66.88 o 
 -17   0   4       28.55      144.54     83.46 o 
 -16   0   4      111.65       53.98     78.49 o 
 -15   0   4      298.08      328.16    101.22 o 
 -14   0   4      204.90      163.72     68.90 o 
 -13   0   4      331.26      307.39     64.52 o 
 -12   0   4       26.18       42.26     41.50 o 
 -11   0   4      750.33      791.37     80.60 o 
 -10   0   4      200.21      164.25     90.38 o 
  -9   0   4      430.91      491.54     64.88 o 
  -8   0   4       54.53       73.73     37.47 o 
  -7   0   4      800.28      801.60     65.83 o 
  -6   0   4      575.68      446.14     66.06 o 
  -5   0   4      536.99      550.79     35.73 o 
  -4   0   4     4349.53     4370.74     89.39 o 
  -3   0   4        9.82       -7.47     18.59 o 
  -2   0   4     4025.67     4069.98    174.38 o 
  -1   0   4      961.58     1241.59    102.99 o 
   0   0   4     7085.66     7138.09    222.68 o 
   1   0   4     3948.59     5151.04    198.17 o 
   2   0   4      139.06       61.80     45.81 o 
   3   0   4     1267.48     1280.30     98.02 o 
   4   0   4       42.50        8.88     28.77 o 
   5   0   4      738.65      682.24     69.61 o 
   6   0   4      835.68      741.19     76.36 o 
   7   0   4      587.35      637.14     57.57 o 
   8   0   4     3921.82     3943.64    184.85 o 
   9   0   4      321.98      245.62     79.55 o 
  10   0   4       95.33       77.91     50.26 o 
  11   0   4      146.75      141.92     50.60 o 
  12   0   4      127.38      263.16    101.57 o 
  13   0   4       29.98        5.33     58.95 o 
  14   0   4        6.86       53.98     69.61 o 
  15   0   4       45.40       19.53     66.06 o 
  16   0   4       61.67      -26.99     90.56 o 
  17   0   4      105.88      134.96    111.16 o 
 -17   1   4        2.48       96.23     60.95 o 
 -16   1   4       33.03      114.12     51.46 o 
 -15   1   4        3.83       42.10     44.00 o 
 -14   1   4       31.40       76.52     40.85 o 
 -13   1   4       14.46       28.17     41.34 o 
 -12   1   4       13.68       10.72     39.88 o 
 -11   1   4       62.67       44.83     31.76 o 
 -10   1   4      387.66      463.12     46.10 o 
  -9   1   4       12.57        1.95     25.92 o 
  -8   1   4      185.86      239.82     34.40 o 
  -7   1   4       16.58        3.08     18.09 o 
  -6   1   4      119.16      161.77     23.04 o 
  -5   1   4      467.85      464.59     30.49 o 
  -4   1   4      239.00      207.42     21.24 o 
  -3   1   4       78.99       79.86     16.69 o 
  -2   1   4      191.86       92.07     39.50 o 
  -1   1   4       24.13       41.95     24.41 o 
   0   1   4     2940.07     3218.23    111.77 o 
   1   1   4       93.37       55.24     39.24 o 
   2   1   4       84.40       75.90     27.76 o 
   3   1   4       94.36       37.75     27.56 o 
   4   1   4       97.87      119.92     33.11 o 
   5   1   4       48.99       31.23     21.51 o 
   6   1   4      104.06       87.06     24.60 o 
   7   1   4      501.46      485.67     38.91 o 
   8   1   4        4.79        8.02     23.47 o 
   9   1   4      112.47       99.55     32.59 o 
  10   1   4       10.25       14.23     31.16 o 
  11   1   4      332.36      345.15     54.82 o 
  12   1   4       14.04       43.40     45.35 o 
  13   1   4       50.06       -7.04     43.28 o 
  14   1   4       43.29       50.55     62.77 o 
  15   1   4        0.12       13.02     46.82 o 
  16   1   4       47.28      -50.71     47.07 o 
  17   1   4       13.89      -34.38     52.99 o 
 -17   2   4       36.65       75.99     49.44 o 
 -16   2   4        1.20       43.36     52.03 o 
 -15   2   4        5.30       74.11     42.97 o 
 -14   2   4       48.45       74.40     36.65 o 
 -13   2   4       62.99      121.61     44.72 o 
 -12   2   4       38.08       52.25     36.90 o 
 -11   2   4        5.61       22.42     34.78 o 
 -10   2   4       96.69       98.21     36.82 o 
  -9   2   4       46.64        5.90     25.71 o 
  -8   2   4       15.22       15.00     21.44 o 
  -7   2   4       91.65       65.80     21.12 o 
  -6   2   4       30.89       18.56     19.44 o 
  -5   2   4        5.75        6.96     17.39 o 
  -4   2   4     1136.03     1135.63     50.67 o 
  -3   2   4       31.34        9.07     18.82 o 
  -2   2   4     1225.72     1074.55    196.72 o 
  -1   2   4       57.69       34.02     26.43 o 
   0   2   4     3598.79     2814.44   1248.16 o 
   1   2   4     1781.73     1751.05     80.56 o 
   2   2   4     1184.52     1327.23    106.37 o 
   3   2   4        0.49       -8.76     18.06 o 
   4   2   4      215.59      182.66     26.77 o 
   5   2   4      652.72      686.12     45.45 o 
   6   2   4        8.45      -11.43     20.97 o 
   7   2   4       92.35       78.13     27.72 o 
   8   2   4       84.64       82.42     33.24 o 
   9   2   4       11.18        1.19     31.09 o 
  10   2   4      155.30      161.12     49.81 o 
  11   2   4      149.81      155.96     44.02 o 
  12   2   4        0.31      -34.06     33.15 o 
  13   2   4       26.48      -20.29     35.18 o 
  14   2   4       32.98        7.55     38.87 o 
  15   2   4        3.42      -39.05     35.22 o 
  16   2   4        8.73      -34.62     55.67 o 
  17   2   4        5.97        1.41     59.23 o 
 -16   3   4      136.71      258.69    118.44 o 
 -15   3   4        7.26       66.20     68.54 o 
 -14   3   4      170.85      236.61     52.39 o 
 -13   3   4      153.22      113.41     37.17 o 
 -12   3   4      139.60      140.33     45.71 o 
 -11   3   4      234.79      181.69     40.29 o 
 -10   3   4       72.89       57.13     37.80 o 
  -9   3   4      825.45      809.84     54.16 o 
  -8   3   4      358.59      317.85     38.63 o 
  -7   3   4       38.73       46.34     25.61 o 
  -6   3   4      308.89      320.32     36.03 o 
  -5   3   4     1775.27     1757.51     66.13 o 
  -4   3   4     2097.36     2109.41     70.54 o 
  -3   3   4     2181.90     2158.42     69.80 o 
  -2   3   4       35.92       18.19     21.75 o 
  -1   3   4       18.98       -6.69     18.04 o 
   0   3   4      246.02      205.91     30.25 o 
   1   3   4     3021.61     3192.41     87.59 o 
   2   3   4        2.43        8.01     22.44 o 
   3   3   4      170.74      115.39     25.61 o 
   4   3   4      109.55      154.52     26.29 o 
   5   3   4     1015.98      883.38    146.68 o 
   6   3   4      313.13      280.79     33.66 o 
   7   3   4      335.53      278.69     62.02 o 
   8   3   4       34.78       30.51     62.68 o 
   9   3   4     1067.29     1119.09    117.55 o 
  10   3   4      765.35      652.79     62.14 o 
  11   3   4       88.80       66.95     44.59 o 
  12   3   4       49.22       27.77     43.64 o 
  13   3   4       61.19      -42.63     43.54 o 
  14   3   4       30.89        5.46     41.88 o 
  15   3   4      113.29       94.35     53.82 o 
  16   3   4      124.37       88.60     48.11 o 
 -16   4   4        3.44       75.04     45.31 o 
 -15   4   4       30.80       93.87     48.74 o 
 -14   4   4        3.83       38.89     51.95 o 
 -13   4   4        3.46       31.51     41.89 o 
 -12   4   4       30.17       97.64     41.12 o 
 -11   4   4      305.80      299.13     50.19 o 
 -10   4   4        4.16       -8.34     26.10 o 
  -9   4   4        0.17       -9.99     30.96 o 
  -8   4   4      484.92      449.94     46.25 o 
  -7   4   4       74.94       75.77     29.10 o 
  -6   4   4       67.37       58.44     26.98 o 
  -5   4   4      180.16      140.04     27.15 o 
  -4   4   4      142.42       99.36     25.58 o 
  -3   4   4     1351.31     1326.66     45.73 o 
  -2   4   4        3.96       -2.96     18.26 o 
  -1   4   4        0.68       -3.67     17.20 o 
   0   4   4        1.82       -3.68     15.82 o 
   1   4   4       45.86       41.85     24.31 o 
   2   4   4        1.34       -4.30     20.12 o 
   3   4   4      133.40       75.75     24.73 o 
   4   4   4      229.51      246.28     31.83 o 
   5   4   4        2.84        2.20     36.22 o 
   6   4   4      207.72      179.09     50.13 o 
   7   4   4       49.20       86.92     58.40 o 
   8   4   4      189.64      256.80     57.36 o 
   9   4   4       97.28      154.94     62.96 o 
  10   4   4        0.31       -1.81     30.84 o 
  11   4   4       15.01        6.94     34.45 o 
  12   4   4       39.66        5.97     41.10 o 
  13   4   4        0.74      -13.16     34.44 o 
  14   4   4       20.16      -11.21     44.22 o 
  15   4   4       25.23       -9.48     47.21 o 
  16   4   4       37.43      -35.56     72.55 o 
 -15   5   4        1.57       27.73     40.70 o 
 -14   5   4        6.37       64.24     50.79 o 
 -13   5   4       45.69       74.21     49.31 o 
 -12   5   4       28.32       40.10     42.35 o 
 -11   5   4       36.69       80.57     39.72 o 
 -10   5   4        0.26       10.37     27.27 o 
  -9   5   4      123.99      126.43     34.88 o 
  -8   5   4      152.96       81.97     33.33 o 
  -7   5   4      210.87      128.94     34.29 o 
  -6   5   4       29.81       10.76     30.70 o 
  -5   5   4      114.35       88.19     29.11 o 
  -4   5   4      257.81      209.81     31.70 o 
  -3   5   4        8.32      -10.94     26.67 o 
  -2   5   4       25.46       18.16     21.45 o 
  -1   5   4       42.67       56.77     20.85 o 
   0   5   4      812.84      803.31     40.97 o 
   1   5   4       85.04       99.72     22.22 o 
   2   5   4      520.43      510.02     37.29 o 
   3   5   4        1.16      -16.73     20.97 o 
   4   5   4      139.48      180.34     55.87 o 
   5   5   4        0.48       19.29     50.43 o 
   6   5   4       45.38       68.65     57.20 o 
   7   5   4       23.51       43.69     54.62 o 
   8   5   4        2.31       -0.73     65.73 o 
   9   5   4       89.56      120.30     65.76 o 
  10   5   4       84.78       13.93     67.26 o 
  11   5   4       38.04       21.78     35.92 o 
  12   5   4       24.29       23.71     42.71 o 
  13   5   4        7.66       17.74     38.05 o 
  14   5   4       19.70      -30.40     67.14 o 
  15   5   4        0.05       -6.81     75.65 o 
 -15   6   4       60.26      141.28     89.32 o 
 -14   6   4       14.13       46.11     45.78 o 
 -13   6   4       14.76       55.78     54.51 o 
 -12   6   4       38.99       55.83     41.73 o 
 -11   6   4       17.47       48.33     40.64 o 
 -10   6   4       47.76       83.95     37.46 o 
  -9   6   4      306.67      251.91     46.70 o 
  -8   6   4      861.40      821.51     63.01 o 
  -7   6   4      583.36      615.61     53.53 o 
  -6   6   4      474.80      438.28     45.00 o 
  -5   6   4        0.03        1.54     27.39 o 
  -4   6   4      145.25      104.09     32.90 o 
  -3   6   4       15.85        2.89     26.13 o 
  -2   6   4       26.92       22.73     26.31 o 
  -1   6   4      632.77      583.07     46.10 o 
   0   6   4     1292.74     1339.23     54.68 o 
   1   6   4      271.31      286.47     30.53 o 
   2   6   4      720.41      673.38     46.39 o 
   3   6   4      164.05      205.28     46.98 o 
   4   6   4       27.52       26.12     48.83 o 
   5   6   4      485.44      505.39     91.10 o 
   6   6   4      551.74      753.93    181.30 o 
   7   6   4       30.84       66.48     57.33 o 
   8   6   4       64.33      156.80     73.03 o 
   9   6   4        6.58       76.46     63.57 o 
  10   6   4       76.87       45.98     66.70 o 
  11   6   4       65.26        4.12     50.18 o 
  12   6   4        1.70        8.39     56.27 o 
  13   6   4       34.13      -23.11     66.04 o 
  14   6   4       66.21       27.95     65.92 o 
  15   6   4       66.45       27.08     48.02 o 
 -14   7   4        1.47       38.67     43.03 o 
 -13   7   4        3.50       40.19     45.81 o 
 -12   7   4       53.60       64.36     53.01 o 
 -11   7   4       21.18       71.01     38.72 o 
 -10   7   4        0.84       79.39     37.88 o 
  -9   7   4      318.52      370.18     56.62 o 
  -8   7   4      145.47      181.65     35.33 o 
  -7   7   4       35.33       63.56     28.29 o 
  -6   7   4        0.90      -22.77     29.43 o 
  -5   7   4       14.99       -4.95     31.08 o 
  -4   7   4      149.85      128.73     34.00 o 
  -3   7   4       98.50       87.73     33.74 o 
  -2   7   4      704.58      711.03     45.50 o 
  -1   7   4     1069.56     1045.75    123.39 o 
   0   7   4        2.48      -32.51     28.24 o 
   1   7   4      364.23      426.65     49.24 o 
   2   7   4        3.78       52.06     34.69 o 
   3   7   4      784.03      798.43     70.53 o 
   4   7   4      122.25      113.79     44.68 o 
   5   7   4      149.39      218.67     52.01 o 
   6   7   4      125.58       71.09     57.18 o 
   7   7   4      258.37      293.15     70.03 o 
   8   7   4      169.59      149.34     70.13 o 
   9   7   4       11.81       33.07     48.42 o 
  10   7   4       82.74       59.19     53.68 o 
  11   7   4        2.02      -41.24     45.30 o 
  12   7   4       79.33      -19.93     53.45 o 
  13   7   4        9.61      -22.38     59.67 o 
  14   7   4        2.29        2.17     44.86 o 
 -12   8   4        3.14       52.35     86.48 o 
 -11   8   4        0.12       34.27     35.28 o 
 -10   8   4       46.01      109.82     48.95 o 
  -9   8   4       43.35       85.92     41.73 o 
  -8   8   4       26.87       36.96     38.44 o 
  -7   8   4      165.17      178.80     46.37 o 
  -6   8   4       14.00      -10.46     25.80 o 
  -5   8   4      194.59      172.47     37.27 o 
  -4   8   4       20.18       28.53     30.01 o 
  -3   8   4      222.65      293.35     41.25 o 
  -2   8   4       20.79        2.34     28.14 o 
  -1   8   4       56.11       52.99     28.64 o 
   0   8   4        7.19        5.76     30.70 o 
   1   8   4        4.24       20.25     31.20 o 
   2   8   4       60.66       -7.52     51.50 o 
   3   8   4      204.64      145.90     54.32 o 
   4   8   4       36.62       59.22     43.74 o 
   5   8   4       32.16       77.58     45.73 o 
   6   8   4       17.69       20.38     37.88 o 
   7   8   4        2.42      -18.30     37.96 o 
   8   8   4        0.50      107.23    144.37 o 
   9   8   4        6.98       20.44     63.62 o 
  10   8   4       12.50      -34.96     52.16 o 
  11   8   4       34.49       -4.94     55.02 o 
  12   8   4        8.85      -44.27     56.18 o 
 -11   9   4        1.40       36.86     36.98 o 
 -10   9   4       18.27       27.34     35.66 o 
  -9   9   4       68.67      143.96     49.19 o 
  -8   9   4       85.35      119.45     45.55 o 
  -7   9   4       35.86       28.66     40.92 o 
  -6   9   4      120.29      180.29     46.04 o 
  -5   9   4       54.01       47.71     38.21 o 
  -4   9   4       17.97       46.63     32.08 o 
  -3   9   4      392.81      419.08     49.05 o 
  -2   9   4       95.42       75.34     42.09 o 
  -1   9   4       31.27       54.64     37.27 o 
   0   9   4       64.93       53.85     33.46 o 
   1   9   4      575.27      590.37     64.53 o 
   2   9   4       35.97      -11.78     46.16 o 
   3   9   4       33.04      -40.39     52.74 o 
   4   9   4       18.09       -4.96     44.74 o 
   5   9   4      169.04      168.68     54.68 o 
   6   9   4       49.14       57.02     52.07 o 
   7   9   4       10.41       30.18     45.91 o 
   8   9   4       65.33       28.56     40.18 o 
   9   9   4      195.50      205.18     48.86 o 
  10   9   4       11.39       -1.10     44.31 o 
  11   9   4       10.11      -14.81     50.76 o 
  -9  10   4       33.28       97.43     48.97 o 
  -8  10   4      152.68      221.65     54.32 o 
  -7  10   4       15.05       86.93     50.56 o 
  -6  10   4       36.18       73.99     44.38 o 
  -5  10   4        4.24       76.78     45.38 o 
  -4  10   4        0.72       14.16    106.19 o 
  -3  10   4       49.70       99.10     46.54 o 
  -2  10   4       42.19       11.01     31.72 o 
  -1  10   4       11.04        1.30     39.83 o 
   0  10   4       99.28      159.34     47.13 o 
   1  10   4       27.72       35.97     38.32 o 
   2  10   4       32.77      -32.22     45.69 o 
   3  10   4       20.26      -22.86     41.15 o 
   4  10   4        0.09       -4.97     59.98 o 
   5  10   4       27.35       21.52     52.55 o 
   6  10   4      225.84      205.61    111.34 o 
   7  10   4       12.20       27.66     42.92 o 
   8  10   4       99.94       34.01     49.85 o 
   9  10   4        1.99      -17.65     34.17 o 
  -6  11   4        4.73       73.97     50.10 o 
  -5  11   4       52.14      177.74     72.49 o 
  -4  11   4        4.57       93.52    144.54 o 
  -3  11   4       29.81       62.43     51.84 o 
  -2  11   4       20.91       58.16     75.82 o 
  -1  11   4        2.23        5.08     50.42 o 
   0  11   4        4.17        2.47     45.02 o 
   1  11   4        0.14      -34.88     56.37 o 
   2  11   4       23.56       10.60     54.87 o 
   3  11   4        2.48      -26.36     43.53 o 
   4  11   4       18.67       -9.32     62.88 o 
   5  11   4        8.40        5.88     54.22 o 
   6  11   4       28.35       12.93     54.97 o 
 -16   1   5        0.01       24.15     54.19 o 
 -15   1   5       15.15       37.24     44.88 o 
 -14   1   5      259.39      330.47     53.61 o 
 -13   1   5       21.81       58.03     34.78 o 
 -12   1   5        0.25       12.61     28.88 o 
 -11   1   5      125.57      130.60     36.76 o 
 -10   1   5        0.02       -9.84     23.55 o 
  -9   1   5      101.19      106.19     33.81 o 
  -8   1   5       11.04       55.72     26.30 o 
  -7   1   5      768.98      789.46     53.64 o 
  -6   1   5     1244.37     1180.47     60.92 o 
  -5   1   5     1852.04     1828.88     57.36 o 
  -4   1   5       13.99        3.79     14.82 o 
  -3   1   5      715.28      696.35     30.98 o 
  -2   1   5       53.05       37.91     26.55 o 
  -1   1   5      243.35      212.39     40.13 o 
   0   1   5      194.63      192.26     38.38 o 
   1   1   5      919.64      740.96     62.51 o 
   2   1   5     1809.38     1763.22    101.93 o 
   3   1   5     3349.44     3861.84    130.24 o 
   4   1   5      336.68      312.31     43.00 o 
   5   1   5     1915.35     2055.20     91.04 o 
   6   1   5      139.62      136.31     28.98 o 
   7   1   5      686.75      679.28     53.39 o 
   8   1   5      204.40      190.81     31.76 o 
   9   1   5      321.70      316.74     39.84 o 
  10   1   5      196.63      179.17     46.16 o 
  11   1   5       39.40       23.84     38.88 o 
  12   1   5       68.88       67.60     42.57 o 
  13   1   5      123.10      110.64     62.66 o 
  14   1   5      135.56       72.37     63.27 o 
  15   1   5       29.59      -12.19     59.49 o 
  16   1   5        3.48      -78.14     52.09 o 
 -16   2   5        0.16       16.18     36.65 o 
 -15   2   5      220.41      256.90     51.69 o 
 -14   2   5       41.58       57.79     42.55 o 
 -13   2   5      192.48      300.10     56.50 o 
 -12   2   5      367.85      362.61     56.25 o 
 -11   2   5        0.06       54.38     33.55 o 
 -10   2   5       58.77       16.38     36.70 o 
  -9   2   5      198.70      131.07     38.37 o 
  -8   2   5       77.21       50.29     22.99 o 
  -7   2   5      232.41      215.77     28.67 o 
  -6   2   5      810.08      792.90     41.02 o 
  -5   2   5      241.35      245.57     32.82 o 
  -4   2   5     3345.84     3560.77     92.08 o 
  -3   2   5       22.86       18.12     22.68 o 
  -2   2   5      261.69      225.93     29.76 o 
  -1   2   5      439.49      348.29     45.05 o 
   0   2   5        1.31      -12.58     22.60 o 
   1   2   5      176.84      224.25     39.76 o 
   2   2   5      890.66      924.73     67.58 o 
   3   2   5        1.47        3.83     23.25 o 
   4   2   5     1783.96     1729.86     70.79 o 
   5   2   5      421.84      406.96     40.42 o 
   6   2   5      506.64      413.58     42.22 o 
   7   2   5        1.19      -28.38     27.92 o 
   8   2   5        1.25      -35.82     37.67 o 
   9   2   5      377.89      303.50     44.98 o 
  10   2   5      152.81      227.90     48.88 o 
  11   2   5      223.87      263.00     53.09 o 
  12   2   5       41.45       64.72     44.05 o 
  13   2   5      204.71      174.64     48.97 o 
  14   2   5       90.15       81.90     47.00 o 
  15   2   5       20.33      -28.68    105.83 o 
  16   2   5        8.16      -72.35     61.80 o 
 -16   3   5        0.70       91.34     51.83 o 
 -15   3   5        3.54       62.68     41.85 o 
 -14   3   5       19.10      107.96     51.73 o 
 -13   3   5       39.40       65.28     36.27 o 
 -12   3   5        0.36       31.34     31.70 o 
 -11   3   5      254.04      226.34     43.86 o 
 -10   3   5      218.58      256.60     46.92 o 
  -9   3   5      160.19      124.98     31.97 o 
  -8   3   5      116.85       90.38     32.92 o 
  -7   3   5       75.89       39.36     25.79 o 
  -6   3   5        0.15      -28.80     20.98 o 
  -5   3   5       26.74       23.53     22.53 o 
  -4   3   5      341.43      285.77     33.78 o 
  -3   3   5      299.98      206.26     70.30 o 
  -2   3   5      686.38      455.71    107.63 o 
  -1   3   5      158.15       90.62     23.50 o 
   0   3   5      619.45      586.25     55.67 o 
   1   3   5      106.84       85.33     34.16 o 
   2   3   5      175.61      155.56     27.74 o 
   3   3   5      173.13      216.76     33.48 o 
   4   3   5       18.63       12.34     26.75 o 
   5   3   5      187.80      164.94     33.79 o 
   6   3   5        0.94       24.94     37.14 o 
   7   3   5       10.12        5.62     46.94 o 
   8   3   5       26.26       43.46     42.19 o 
   9   3   5      154.98      152.31     53.52 o 
  10   3   5       65.67       -1.18     42.43 o 
  11   3   5       24.62       22.87     34.48 o 
  12   3   5       60.01       60.57     37.99 o 
  13   3   5       13.06      -27.34     40.17 o 
  14   3   5       24.86       23.06     40.57 o 
  15   3   5        2.42      -63.98     42.65 o 
  16   3   5        0.48      -91.67     61.11 o 
 -15   4   5       82.12      156.28     52.03 o 
 -14   4   5        3.35       25.87     37.78 o 
 -13   4   5      240.32      319.18     53.78 o 
 -12   4   5        0.58       45.30     33.21 o 
 -11   4   5      300.32      296.99     51.03 o 
 -10   4   5      100.38      113.07     31.96 o 
  -9   4   5      481.06      458.99     49.21 o 
  -8   4   5      124.49      125.20     30.84 o 
  -7   4   5        0.73      -18.66     28.62 o 
  -6   4   5       61.49       57.35     29.49 o 
  -5   4   5       20.69       19.34     26.39 o 
  -4   4   5      272.43      225.78     34.22 o 
  -3   4   5      783.07      839.17     51.81 o 
  -2   4   5      151.05      129.62     29.42 o 
  -1   4   5        7.74      -24.22     18.57 o 
   0   4   5       18.23       20.03     21.24 o 
   1   4   5       38.30       29.41     26.08 o 
   2   4   5      467.43      490.79     44.89 o 
   3   4   5       25.80       23.84     26.78 o 
   4   4   5      500.49      469.90     65.35 o 
   5   4   5      240.07      229.76     51.28 o 
   6   4   5      230.46      286.86     55.67 o 
   7   4   5       61.46       35.88     47.71 o 
   8   4   5        8.07       -4.35     49.70 o 
   9   4   5       14.59      -11.40     58.80 o 
  10   4   5      421.11      536.21     87.06 o 
  11   4   5       77.26       96.06     42.27 o 
  12   4   5       94.11       74.28     48.75 o 
  13   4   5       45.91       57.35     57.30 o 
  14   4   5      126.14       85.85     51.23 o 
  15   4   5        3.93      -24.13     40.53 o 
 -15   5   5        1.03       89.47    118.26 o 
 -14   5   5      288.16      313.29     68.68 o 
 -13   5   5       62.02       91.04    100.33 o 
 -12   5   5      243.56      312.23     71.14 o 
 -11   5   5       46.05       76.74     39.04 o 
 -10   5   5        8.89       32.64     28.92 o 
  -9   5   5      173.26      203.44     38.48 o 
  -8   5   5      174.61      117.27     33.91 o 
  -7   5   5      177.66      169.43     48.85 o 
  -6   5   5      658.26      564.67     57.16 o 
  -5   5   5     1213.06     1204.05     68.83 o 
  -4   5   5       26.43        3.78     26.55 o 
  -3   5   5      365.18      335.95     37.88 o 
  -2   5   5       19.08      -22.52     22.35 o 
  -1   5   5       56.75       45.91     22.24 o 
   0   5   5       29.31       23.38     22.81 o 
   1   5   5        1.58       22.71     23.46 o 
   2   5   5       67.13       43.34     29.37 o 
   3   5   5      397.55      435.47     60.41 o 
   4   5   5      252.09      304.78     59.42 o 
   5   5   5     1070.68     1066.15     94.94 o 
   6   5   5      238.79      163.13     55.86 o 
   7   5   5       44.31       75.51     50.55 o 
   8   5   5        0.40       29.90     50.66 o 
   9   5   5      117.87      185.26     59.50 o 
  10   5   5       96.51       90.69     60.19 o 
  11   5   5       76.16       25.90     66.18 o 
  12   5   5       43.72       34.28     37.21 o 
  13   5   5      102.20      121.94     51.46 o 
  14   5   5      106.41       82.93     49.78 o 
  15   5   5       30.54       -0.78     71.55 o 
 -14   6   5       20.67       81.43     52.38 o 
 -13   6   5       32.18       88.69     47.23 o 
 -12   6   5        4.15       29.70     48.63 o 
 -11   6   5        1.39       18.08     36.14 o 
 -10   6   5        5.90       40.23     31.71 o 
  -9   6   5      196.14      219.52     38.38 o 
  -8   6   5        7.04       46.78     33.13 o 
  -7   6   5       30.95       20.08     23.47 o 
  -6   6   5        6.09        9.63     25.59 o 
  -5   6   5       75.70       53.49     28.65 o 
  -4   6   5      532.58      463.17     49.15 o 
  -3   6   5        3.04       -1.35     27.66 o 
  -2   6   5      250.54      268.70     39.56 o 
  -1   6   5      475.40      477.91     45.90 o 
   0   6   5       15.67       -6.21     23.75 o 
   1   6   5        0.21       10.47     24.96 o 
   2   6   5        9.34       14.71     30.79 o 
   3   6   5       10.64       -7.55     35.95 o 
   4   6   5      142.05      228.41    108.85 o 
   5   6   5      270.27      259.54     60.98 o 
   6   6   5      211.25      213.15     67.38 o 
   7   6   5      150.07      224.96     71.67 o 
   8   6   5       56.89       20.85     78.49 o 
   9   6   5       28.15       25.80     56.12 o 
  10   6   5      110.10      122.62     58.09 o 
  11   6   5        1.80      -36.91     62.85 o 
  12   6   5       20.71       69.03     39.38 o 
  13   6   5       53.84        1.09     70.14 o 
  14   6   5       11.97      -47.22     53.57 o 
 -13   7   5       10.23        3.79     36.30 o 
 -12   7   5       33.19       65.58     36.76 o 
 -11   7   5       12.53       17.24     31.38 o 
 -10   7   5      114.27      167.71     47.86 o 
  -9   7   5        3.96       39.95     29.40 o 
  -8   7   5       10.73       58.00     29.08 o 
  -7   7   5       39.58       36.83     29.03 o 
  -6   7   5      100.68      124.34     36.92 o 
  -5   7   5      119.25      100.35     36.68 o 
  -4   7   5      188.45      209.46     39.74 o 
  -3   7   5       22.01        7.64     29.11 o 
  -2   7   5     1194.36     1251.61     70.04 o 
  -1   7   5       69.21       39.63     31.70 o 
   0   7   5        3.97       22.06     40.38 o 
   1   7   5      101.36      107.08     43.77 o 
   2   7   5       74.52       37.54     54.47 o 
   3   7   5      140.07      105.33     44.59 o 
   4   7   5        8.60       32.32     44.44 o 
   5   7   5      128.46      140.45     49.76 o 
   6   7   5      152.66       85.76     63.21 o 
   7   7   5       89.86       54.16     43.73 o 
   8   7   5        4.37      -29.69     55.81 o 
   9   7   5        1.14      -66.49     54.26 o 
  10   7   5        5.51       22.30     48.22 o 
  11   7   5        0.45      -44.92     46.50 o 
  12   7   5        0.03       -8.86     44.24 o 
  13   7   5       25.39      -54.77     43.50 o 
 -11   8   5       47.06      109.56     46.08 o 
 -10   8   5       22.56       64.39     45.76 o 
  -9   8   5        0.05       45.40     42.25 o 
  -8   8   5        4.95       61.44     39.97 o 
  -7   8   5        7.97       20.40     27.91 o 
  -6   8   5      198.80      238.51     43.04 o 
  -5   8   5      113.24      143.72     36.08 o 
  -4   8   5      127.64      138.02     36.88 o 
  -3   8   5      241.29      289.08     43.47 o 
  -2   8   5        0.03        9.62     28.97 o 
  -1   8   5       25.51       96.26     38.82 o 
   0   8   5       93.70       93.97     41.31 o 
   1   8   5        0.06        2.30     42.08 o 
   2   8   5      198.90      224.77     56.17 o 
   3   8   5       43.00       50.08     44.54 o 
   4   8   5      613.17      724.99    145.97 o 
   5   8   5       64.43       15.86     46.37 o 
   6   8   5      139.78      106.19     44.05 o 
   7   8   5        1.80      -75.44     50.30 o 
   8   8   5        0.07      -53.49     54.55 o 
   9   8   5       30.53      -12.68     57.08 o 
  10   8   5       57.64       14.42     49.40 o 
  11   8   5       15.60      -58.15     51.42 o 
 -10   9   5        7.50       27.01     34.83 o 
  -9   9   5      125.65      180.84     52.88 o 
  -8   9   5        1.05       56.63     42.19 o 
  -7   9   5        1.19       15.99     40.77 o 
  -6   9   5       21.29       98.40     49.55 o 
  -5   9   5        0.02       18.57     31.42 o 
  -4   9   5        4.18       -1.69     29.18 o 
  -3   9   5       25.22       28.01     33.80 o 
  -2   9   5       26.58       26.50     39.23 o 
  -1   9   5        0.04       -7.76     30.19 o 
   0   9   5       83.74      111.27     39.15 o 
   1   9   5       49.88       42.91     56.78 o 
   2   9   5       60.44       63.32     49.69 o 
   3   9   5       31.24       18.07     40.96 o 
   4   9   5        7.13      -12.49     41.51 o 
   5   9   5      280.61      223.34     72.81 o 
   6   9   5       38.23       20.01     48.46 o 
   7   9   5       13.47       22.79     46.27 o 
   8   9   5       75.91       53.86     40.40 o 
   9   9   5       21.13       -3.63     30.14 o 
  10   9   5       29.14      -71.18     52.21 o 
  -8  10   5       33.50      119.13     46.77 o 
  -7  10   5        0.41      119.57     49.45 o 
  -6  10   5      103.44      184.72     54.96 o 
  -5  10   5        7.63       -7.31     55.83 o 
  -4  10   5        3.35       36.75     50.00 o 
  -3  10   5       18.44       27.62     45.74 o 
  -2  10   5        3.10       37.92     41.68 o 
  -1  10   5       61.34       58.26     42.43 o 
   0  10   5        2.06        7.03     41.66 o 
   1  10   5        7.28      -13.98     39.44 o 
   2  10   5        4.13      -22.76     45.38 o 
   3  10   5        5.89      -32.08     43.85 o 
   4  10   5       52.17       15.99     55.74 o 
   5  10   5        0.03       10.04     47.38 o 
   6  10   5        3.57      -11.26     49.37 o 
   7  10   5       81.72      107.79     54.79 o 
   8  10   5        4.15        5.41     37.88 o 
  -4  11   5       17.36       40.70     52.11 o 
  -3  11   5        4.03      112.94     60.65 o 
  -2  11   5        7.18      -10.67     42.83 o 
  -1  11   5        0.27       -6.56     68.43 o 
   0  11   5        8.88      -39.17     45.10 o 
   1  11   5        9.51      -27.14     50.85 o 
   2  11   5        3.07      -43.17     51.50 o 
   3  11   5       52.50       69.02    101.39 o 
   4  11   5        0.00        8.39     51.97 o 
 -15   0   6      127.38      144.19     88.79 o 
 -14   0   6       37.40       60.73     75.65 o 
 -13   0   6       99.18       63.22     76.00 o 
 -12   0   6        1.44       31.61     51.50 o 
 -11   0   6      357.91      482.43     71.02 o 
 -10   0   6      241.33      323.89     64.56 o 
  -9   0   6      706.47      775.48     79.55 o 
  -8   0   6      673.69      597.84     71.79 o 
  -7   0   6      518.36      455.63     74.40 o 
  -6   0   6      625.11      274.66    305.07 o 
  -5   0   6      165.71      137.02     43.85 o 
  -4   0   6      224.13      166.21     66.41 o 
  -3   0   6       42.03        6.93     26.17 o 
  -2   0   6     2413.62     2464.72    175.80 o 
  -1   0   6       18.45      -12.79     30.54 o 
   0   0   6     2756.44     2622.40    170.12 o 
   1   0   6      884.97      778.13     96.24 o 
   2   0   6     1850.59     1957.92    144.54 o 
   3   0   6        2.43        3.20     46.52 o 
   4   0   6      560.91      456.36     84.88 o 
   5   0   6        3.99       28.77     47.59 o 
   6   0   6     2133.83     2481.05    155.91 o 
   7   0   6      212.14      234.40     67.48 o 
   8   0   6     2679.01     2719.04    128.62 o 
   9   0   6      314.77      268.54     53.80 o 
  10   0   6      667.40      569.41     69.89 o 
  11   0   6      100.32      160.17     90.56 o 
  12   0   6       14.15      -29.48     76.36 o 
  13   0   6       13.37       31.25     61.09 o 
  14   0   6       30.51       36.22     71.74 o 
  15   0   6       73.21        0.71     74.23 o 
 -15   1   6      133.36      122.93     51.45 o 
 -14   1   6       13.77       26.37     40.69 o 
 -13   1   6       23.66      100.47     42.30 o 
 -12   1   6      167.00      151.80     42.36 o 
 -11   1   6       16.89       53.67     29.90 o 
 -10   1   6      120.05      257.47     50.41 o 
  -9   1   6       78.89       41.10     30.64 o 
  -8   1   6      466.41      465.46     48.16 o 
  -7   1   6     2322.56     2514.36     91.98 o 
  -6   1   6      116.04       53.40     26.80 o 
  -5   1   6      113.54       57.35     34.36 o 
  -4   1   6        0.02        6.54     20.49 o 
  -3   1   6        0.17       -9.69     23.43 o 
  -2   1   6      187.83      148.75     40.00 o 
  -1   1   6     1294.16     1215.14    111.16 o 
   0   1   6      551.34      489.15    181.83 o 
   1   1   6       24.52      -14.91     27.42 o 
   2   1   6      159.93      109.49     38.63 o 
   3   1   6       40.91       12.26     32.99 o 
   4   1   6       26.93       12.53     32.94 o 
   5   1   6      565.48      535.95     59.49 o 
   6   1   6        0.34        3.11     26.20 o 
   7   1   6     3207.19     3215.53    106.02 o 
   8   1   6      679.13      699.33     59.65 o 
   9   1   6      140.15      113.34     37.37 o 
  10   1   6        8.52       -6.09     38.24 o 
  11   1   6       58.28       48.10     43.11 o 
  12   1   6       20.93       33.71     51.85 o 
  13   1   6        4.12       32.78     61.29 o 
  14   1   6        7.97      -62.72     43.33 o 
  15   1   6       28.72       17.73     51.57 o 
 -15   2   6       14.06       48.46     44.30 o 
 -14   2   6        3.99       83.43     41.32 o 
 -13   2   6        0.66       34.19     34.80 o 
 -12   2   6       20.08       40.14     39.68 o 
 -11   2   6        2.63       53.85     39.23 o 
 -10   2   6       19.56       11.71     35.58 o 
  -9   2   6        2.91       -1.77     38.02 o 
  -8   2   6       64.48       19.58     34.61 o 
  -7   2   6      253.97      271.44     46.92 o 
  -6   2   6      422.95      397.29     51.26 o 
  -5   2   6       66.77       55.56     26.77 o 
  -4   2   6      552.90      500.68     40.57 o 
  -3   2   6        8.19      -15.61     20.84 o 
  -2   2   6     1220.74     1242.20     69.72 o 
  -1   2   6      107.13       44.69     31.15 o 
   0   2   6      924.48      923.18     75.58 o 
   1   2   6        1.39      -24.97     25.89 o 
   2   2   6      505.58      370.71     53.60 o 
   3   2   6       28.42      -16.49     28.84 o 
   4   2   6      107.33      101.98     37.50 o 
   5   2   6      113.57       95.74     32.53 o 
   6   2   6       32.99       54.93     33.39 o 
   7   2   6        3.18       17.39     38.92 o 
   8   2   6       62.07       34.83     45.65 o 
   9   2   6      257.99      303.31     62.27 o 
  10   2   6       15.72       18.20     33.44 o 
  11   2   6       16.67       30.70     35.76 o 
  12   2   6        1.13      -47.68     42.76 o 
  13   2   6        6.03       -7.16     48.71 o 
  14   2   6       15.55       14.39     47.52 o 
  15   2   6        9.48      -61.38     56.32 o 
 -15   3   6        9.41       75.94     40.13 o 
 -14   3   6       36.05       81.98     37.35 o 
 -13   3   6        6.80       47.98     35.21 o 
 -12   3   6       61.71       63.50     37.91 o 
 -11   3   6       12.39       64.92     40.20 o 
 -10   3   6      140.78      177.95     40.42 o 
  -9   3   6      247.14      320.49     54.71 o 
  -8   3   6       57.95      114.21     46.44 o 
  -7   3   6     1013.25     1039.08     82.69 o 
  -6   3   6      478.94      531.21     47.82 o 
  -5   3   6        5.96      -23.02     29.31 o 
  -4   3   6      122.29      101.65     30.37 o 
  -3   3   6      481.36      380.19     47.57 o 
  -2   3   6      401.73      399.45     71.82 o 
  -1   3   6     1494.81     1400.18     75.58 o 
   0   3   6      146.77       91.12     39.37 o 
   1   3   6     1055.99     1042.48     80.59 o 
   2   3   6        7.02        5.54     32.65 o 
   3   3   6      543.18      626.85     53.21 o 
   4   3   6       29.66       10.77     31.43 o 
   5   3   6       57.84       18.21     37.63 o 
   6   3   6      185.08      177.88     53.41 o 
   7   3   6     1390.19     1484.22    107.08 o 
   8   3   6        0.89      -24.84     40.27 o 
   9   3   6      293.12      371.11     71.74 o 
  10   3   6       14.75       -6.93     48.12 o 
  11   3   6       34.55       56.45     44.77 o 
  12   3   6        2.80      -23.51     40.92 o 
  13   3   6       19.62       -2.25     63.84 o 
  14   3   6       26.78       11.76     52.44 o 
  15   3   6       54.81       77.48     55.46 o 
 -14   4   6       93.23      119.34     44.03 o 
 -13   4   6       12.79       42.18     44.85 o 
 -12   4   6       28.89       33.70     36.53 o 
 -11   4   6      150.88      225.23     53.14 o 
 -10   4   6      112.12      109.39     44.43 o 
  -9   4   6      286.31      298.01     50.52 o 
  -8   4   6      165.19      148.82     45.39 o 
  -7   4   6       21.41       20.43     30.93 o 
  -6   4   6     1482.89     1432.94     73.42 o 
  -5   4   6       33.51       37.67     27.33 o 
  -4   4   6       27.19        2.47     28.17 o 
  -3   4   6      129.04      108.60     32.71 o 
  -2   4   6      819.16      801.84     55.62 o 
  -1   4   6       66.98       36.79     27.97 o 
   0   4   6      658.95      624.58     46.44 o 
   1   4   6        0.13       -5.38     26.38 o 
   2   4   6      716.90      820.30     58.28 o 
   3   4   6       68.11       70.09     30.23 o 
   4   4   6       45.42       15.10     35.80 o 
   5   4   6        0.30      -29.11     43.48 o 
   6   4   6      323.60      298.96     59.15 o 
   7   4   6       78.39      110.41     54.07 o 
   8   4   6      734.30      777.55     87.98 o 
   9   4   6      105.76      118.30     56.18 o 
  10   4   6        1.26      -10.57     50.72 o 
  11   4   6        0.16      -20.03     29.89 o 
  12   4   6       13.70      -10.40     37.56 o 
  13   4   6        0.39      -30.46     38.72 o 
  14   4   6       28.18       -4.07     48.60 o 
 -14   5   6        3.71       86.95    106.19 o 
 -13   5   6      211.25      143.03    105.12 o 
 -12   5   6       35.06       78.67     37.46 o 
 -11   5   6        5.20       75.66     34.85 o 
 -10   5   6        0.12       74.01     36.55 o 
  -9   5   6       13.99       12.50     29.66 o 
  -8   5   6      104.50      121.11     33.64 o 
  -7   5   6       21.79       48.24     29.69 o 
  -6   5   6       54.87       52.27     32.07 o 
  -5   5   6      605.36      545.49     51.79 o 
  -4   5   6      303.79      230.54     39.13 o 
  -3   5   6      298.55      231.18     38.31 o 
  -2   5   6      160.13      119.23     31.06 o 
  -1   5   6        3.98       10.18     24.83 o 
   0   5   6      188.37      171.85     34.24 o 
   1   5   6       33.74       48.35     30.37 o 
   2   5   6       38.31        6.62     30.61 o 
   3   5   6       20.61       16.44     32.16 o 
   4   5   6      509.17      496.06     67.19 o 
   5   5   6       18.17       55.88     48.74 o 
   6   5   6       28.82       24.77     48.62 o 
   7   5   6        8.50      -31.33     41.34 o 
   8   5   6       23.29      -50.98     43.13 o 
   9   5   6       24.49       -0.62     46.66 o 
  10   5   6       42.49        1.17     54.51 o 
  11   5   6       45.86       11.36     58.13 o 
  12   5   6        6.62       11.22     42.74 o 
  13   5   6        2.82        4.81     35.40 o 
  14   5   6       33.17        8.63     43.30 o 
 -13   6   6        1.12       12.28     47.23 o 
 -12   6   6       52.22       33.37     36.00 o 
 -11   6   6       58.16       70.65     41.14 o 
 -10   6   6       41.39       66.81     30.58 o 
  -9   6   6       72.43      120.71     41.01 o 
  -8   6   6      121.81      164.93     36.44 o 
  -7   6   6      225.51      251.76     43.86 o 
  -6   6   6       34.94       51.61     29.37 o 
  -5   6   6       15.04       32.24     29.17 o 
  -4   6   6       52.04       23.07     34.39 o 
  -3   6   6       17.64      -10.54     30.43 o 
  -2   6   6      411.08      431.24     46.98 o 
  -1   6   6      461.00      414.86    114.36 o 
   0   6   6      206.56      218.01     39.69 o 
   1   6   6      286.44      261.90     66.15 o 
   2   6   6      194.44      224.21     46.60 o 
   3   6   6       19.70       19.99     34.35 o 
   4   6   6      168.23      131.66     59.00 o 
   5   6   6      126.47       44.43     55.60 o 
   6   6   6       56.72       45.05     46.18 o 
   7   6   6        0.56      -33.32     43.82 o 
   8   6   6      102.57       34.10     60.69 o 
   9   6   6        1.16      -44.78     42.07 o 
  10   6   6       30.13       84.64     69.09 o 
  11   6   6        8.71        5.97     47.11 o 
  12   6   6        0.35      -13.30     58.06 o 
  13   6   6        0.57       14.64     92.18 o 
 -12   7   6        1.22       76.69     46.41 o 
 -11   7   6        0.44       61.68     43.57 o 
 -10   7   6       72.45      112.57     31.70 o 
  -9   7   6       16.22       59.86     30.38 o 
  -8   7   6       11.53       18.77     28.83 o 
  -7   7   6      171.67      171.63     35.23 o 
  -6   7   6        3.82       33.53     32.69 o 
  -5   7   6       51.80       13.02     28.59 o 
  -4   7   6        0.01       12.66     28.27 o 
  -3   7   6      147.67      155.53     35.84 o 
  -2   7   6      340.29      338.33     44.66 o 
  -1   7   6      696.68      674.66     68.42 o 
   0   7   6       19.96       37.52     36.13 o 
   1   7   6      393.66      341.87     60.87 o 
   2   7   6        1.84       28.11     48.29 o 
   3   7   6       74.10       92.70     43.89 o 
   4   7   6       43.67        0.90     37.21 o 
   5   7   6       29.99       26.15     42.87 o 
   6   7   6       43.78       -4.68     41.95 o 
   7   7   6      287.97      241.18     72.36 o 
   8   7   6        0.11      -69.20     68.01 o 
   9   7   6       14.68       41.67     52.82 o 
  10   7   6        5.81      -49.04     46.02 o 
  11   7   6        0.33      -61.28     46.42 o 
  12   7   6       37.55      -20.91     46.42 o 
 -10   8   6        0.21       75.71     42.15 o 
  -9   8   6       37.51       55.81     39.65 o 
  -8   8   6        4.03       72.57     38.26 o 
  -7   8   6        2.08       52.17     35.42 o 
  -6   8   6       52.47       85.07     47.67 o 
  -5   8   6      197.80      185.86     42.95 o 
  -4   8   6       65.97       77.03     33.38 o 
  -3   8   6      116.87      157.11     39.91 o 
  -2   8   6      133.37      112.63     42.07 o 
  -1   8   6       10.94       -4.30     30.13 o 
   0   8   6        0.94       23.18     36.95 o 
   1   8   6        0.70       -7.23     42.16 o 
   2   8   6       68.68       61.20     41.98 o 
   3   8   6       39.78       27.70     40.48 o 
   4   8   6       14.79       25.94     39.75 o 
   5   8   6      204.47      196.98     83.64 o 
   6   8   6       66.81       85.62     48.22 o 
   7   8   6        3.93      -55.17     47.21 o 
   8   8   6       16.74      -35.43     49.20 o 
   9   8   6        9.37      -32.93     51.06 o 
  10   8   6        0.86      -68.53     45.69 o 
  -8   9   6       41.26      139.56     49.91 o 
  -7   9   6        0.70       22.01     49.25 o 
  -6   9   6       36.08       87.05     39.73 o 
  -5   9   6       14.62       43.39     35.13 o 
  -4   9   6       44.70        6.30     40.99 o 
  -3   9   6       94.33       75.07     38.81 o 
  -2   9   6        0.95       -4.82     34.17 o 
  -1   9   6       39.80       65.86     37.02 o 
   0   9   6       17.34       -4.83     54.13 o 
   1   9   6        5.02      -15.49     52.17 o 
   2   9   6        2.44      -14.08     38.89 o 
   3   9   6        0.38       -3.62     33.30 o 
   4   9   6        8.37        6.71     87.37 o 
   5   9   6       25.26        9.59     46.13 o 
   6   9   6       11.89       -0.98     48.58 o 
   7   9   6       63.17       14.41     43.36 o 
   8   9   6        0.27       10.90     36.08 o 
  -5  10   6        0.79       50.04     61.62 o 
  -4  10   6        0.01       16.11     55.19 o 
  -3  10   6        1.23       34.67     41.14 o 
  -2  10   6        7.96       19.54     43.99 o 
  -1  10   6       47.00       21.24     46.44 o 
   0  10   6        2.71      -26.76     48.27 o 
   1  10   6        0.08      -27.78     49.90 o 
   2  10   6       10.26       -1.91     45.51 o 
   3  10   6       30.03        3.00     39.83 o 
   4  10   6       44.09      -22.83     43.13 o 
   5  10   6        0.51        2.44     39.45 o 
 -14   1   7      132.37      186.47    118.80 o 
 -13   1   7        4.09       69.99     43.80 o 
 -12   1   7      145.48      142.37     54.75 o 
 -11   1   7        0.40        4.93     44.02 o 
 -10   1   7       32.53       79.18     41.13 o 
  -9   1   7       17.57      -10.76     29.27 o 
  -8   1   7      151.86      145.95     42.02 o 
  -7   1   7      139.07      138.73     42.82 o 
  -6   1   7       18.25       28.27     31.78 o 
  -5   1   7     2311.29     2282.84    110.33 o 
  -4   1   7     1721.72     1585.44    114.53 o 
  -3   1   7      800.86      793.20    139.04 o 
  -2   1   7       70.29       59.33     29.63 o 
  -1   1   7       10.88       -0.72     33.44 o 
   0   1   7       10.19       -3.02     38.33 o 
   1   1   7      512.89      405.20     59.63 o 
   2   1   7       21.25      -54.04     36.02 o 
   3   1   7     1499.24     1548.97    167.10 o 
   4   1   7       20.07       22.62     38.25 o 
   5   1   7     1866.36     1947.14    111.37 o 
   6   1   7      182.87      192.29     49.25 o 
   7   1   7      118.30       92.34     33.81 o 
   8   1   7       68.89      181.00     77.95 o 
   9   1   7      167.93      210.76     41.87 o 
  10   1   7        7.51      -14.95     31.25 o 
  11   1   7      258.82      266.28     66.70 o 
  12   1   7       14.05       47.36     46.08 o 
  13   1   7       95.05      166.33     62.70 o 
  14   1   7       46.29      -25.08     55.62 o 
 -14   2   7       20.24       32.06     38.27 o 
 -13   2   7      304.36      402.89     63.75 o 
 -12   2   7      101.88      144.43     52.46 o 
 -11   2   7      116.81      128.27     45.30 o 
 -10   2   7       68.07       62.98     35.94 o 
  -9   2   7       11.01       64.67     40.56 o 
  -8   2   7       10.83      -21.69     27.08 o 
  -7   2   7      306.23      287.71     52.02 o 
  -6   2   7      569.34      629.83     66.80 o 
  -5   2   7      885.11      722.98    159.40 o 
  -4   2   7     2064.68     2091.67    105.86 o 
  -3   2   7      485.34      485.97     64.64 o 
  -2   2   7     1260.24     1265.20     75.28 o 
  -1   2   7        7.99      -27.70     41.20 o 
   0   2   7      102.44       52.97     61.80 o 
   1   2   7      182.07      147.08     44.78 o 
   2   2   7      685.68      645.98     69.30 o 
   3   2   7      118.03      125.21     72.98 o 
   4   2   7     2322.28     2694.85    189.65 o 
   5   2   7       99.94       80.06     34.75 o 
   6   2   7     1235.09     1308.66    120.57 o 
   7   2   7       78.22      111.48     49.11 o 
   8   2   7      141.99      184.61     59.16 o 
   9   2   7       51.73        3.81     56.65 o 
  10   2   7      252.44      272.58     50.78 o 
  11   2   7        0.04       -9.11     40.89 o 
  12   2   7      240.97      223.53     52.83 o 
  13   2   7       24.06       67.23     96.07 o 
  14   2   7       32.29       18.44     53.41 o 
 -14   3   7       17.66       94.76     39.87 o 
 -13   3   7       28.67       65.47     38.37 o 
 -12   3   7        0.52       60.25     36.55 o 
 -11   3   7       80.39       97.57     43.42 o 
 -10   3   7       22.47       23.39     37.06 o 
  -9   3   7       46.63       67.33     36.45 o 
  -8   3   7      114.42      143.06     45.24 o 
  -7   3   7      100.02       89.26     40.21 o 
  -6   3   7      136.73      104.43     37.76 o 
  -5   3   7      731.46      610.38     64.33 o 
  -4   3   7       26.41       -2.73     25.26 o 
  -3   3   7      460.01      354.33     69.92 o 
  -2   3   7        9.81      -15.70     57.71 o 
  -1   3   7      199.25      163.00     37.91 o 
   0   3   7       85.05       58.21     50.61 o 
   1   3   7       10.13      -15.95     29.85 o 
   2   3   7      304.66      247.57     51.63 o 
   3   3   7      364.97      355.17     43.73 o 
   4   3   7      126.71      120.56     76.36 o 
   5   3   7       35.31        7.25     39.22 o 
   6   3   7       63.62       61.31     62.51 o 
   7   3   7       39.34       15.30     61.26 o 
   8   3   7       36.77       10.24     39.04 o 
   9   3   7       21.23       -9.49     44.04 o 
  10   3   7        4.44       -5.45     50.08 o 
  11   3   7       32.53       74.86     44.99 o 
  12   3   7        9.80      -43.05     37.54 o 
  13   3   7        3.95       -7.07     41.81 o 
 -13   4   7       98.10      113.73     89.32 o 
 -12   4   7        1.44       81.40     62.30 o 
 -11   4   7      182.24      163.22     50.33 o 
 -10   4   7        2.42       40.54     34.32 o 
  -9   4   7        0.20       55.21     37.78 o 
  -8   4   7        7.15       19.49     35.06 o 
  -7   4   7        0.14       35.10     33.31 o 
  -6   4   7      413.01      333.94     56.11 o 
  -5   4   7        3.27        5.06     27.32 o 
  -4   4   7        0.72       13.54     29.24 o 
  -3   4   7      100.92       80.02     27.48 o 
  -2   4   7        0.11      -18.62     33.01 o 
  -1   4   7       28.18       24.03     27.75 o 
   0   4   7      105.34       48.17     26.13 o 
   1   4   7       46.55       14.87     28.06 o 
   2   4   7      173.85      183.03     36.48 o 
   3   4   7        2.14        2.47     38.57 o 
   4   4   7       36.96       10.03     38.63 o 
   5   4   7        0.61      -18.47     44.09 o 
   6   4   7      160.60      145.53     51.80 o 
   7   4   7      191.34      227.62     86.83 o 
   8   4   7       39.60       31.66     42.70 o 
   9   4   7       73.22       86.57     48.92 o 
  10   4   7        4.88      -13.19     73.69 o 
  11   4   7       19.37        4.79     63.56 o 
  12   4   7      109.81      122.07     53.74 o 
  13   4   7       24.75       18.19     46.16 o 
 -12   5   7      277.07      363.58    100.72 o 
 -11   5   7       93.42       96.41     55.71 o 
 -10   5   7       43.45       60.60     37.33 o 
  -9   5   7       16.05       42.02     48.07 o 
  -8   5   7        9.96       80.15     61.44 o 
  -7   5   7        1.65       34.69     33.21 o 
  -6   5   7       64.33      134.41     37.46 o 
  -5   5   7      336.75      327.85     44.65 o 
  -4   5   7      524.78      508.81     50.67 o 
  -3   5   7      991.28     1045.51     69.43 o 
  -2   5   7       10.51       -8.04     24.06 o 
  -1   5   7       18.40       15.49     35.57 o 
   0   5   7       12.49        1.03     28.21 o 
   1   5   7       50.57       55.74     31.72 o 
   2   5   7      230.36      242.34     53.65 o 
   3   5   7      400.69      413.78     62.99 o 
   4   5   7       69.78       22.44     38.20 o 
   5   5   7      483.73      446.78     71.87 o 
   6   5   7       19.89       -4.94     50.56 o 
   7   5   7      125.72       41.71     60.32 o 
   8   5   7       85.88       17.11     51.95 o 
   9   5   7      160.95       87.90     55.01 o 
  10   5   7        4.05      -41.96     43.58 o 
  11   5   7      239.50      389.95     87.27 o 
  12   5   7       33.83       42.71     91.01 o 
 -11   6   7        6.97      125.53    108.20 o 
 -10   6   7       30.75      178.16     57.73 o 
  -9   6   7       21.48       86.95     35.20 o 
  -8   6   7       15.47       83.32     57.54 o 
  -7   6   7      110.13      139.46     34.52 o 
  -6   6   7       34.15       32.49     28.67 o 
  -5   6   7       66.98       58.60     33.22 o 
  -4   6   7      226.24      279.99     56.18 o 
  -3   6   7       61.28       32.08     34.12 o 
  -2   6   7       66.93       66.39     32.93 o 
  -1   6   7        6.12       11.60     30.66 o 
   0   6   7        1.21      -19.97     42.03 o 
   1   6   7      141.09       94.57     47.96 o 
   2   6   7      191.53      162.55     56.89 o 
   3   6   7       20.70       40.39     37.83 o 
   4   6   7      271.65      240.96     70.14 o 
   5   6   7       23.02        5.88     42.27 o 
   6   6   7       11.48      -21.81     80.26 o 
   7   6   7        6.69      -21.10     39.44 o 
   8   6   7        6.57      -38.57     48.94 o 
   9   6   7       20.41      -17.53     45.99 o 
  10   6   7       45.87        0.53     84.70 o 
  11   6   7        4.27       -2.07     46.83 o 
 -10   7   7        4.38       98.83     40.02 o 
  -9   7   7       11.92       67.72     45.68 o 
  -8   7   7       71.25       67.96     30.53 o 
  -7   7   7      176.86      211.25     40.07 o 
  -6   7   7        3.30       41.07     32.86 o 
  -5   7   7        0.03       43.42     34.12 o 
  -4   7   7       60.52      104.69     34.19 o 
  -3   7   7        1.65       -9.36     29.42 o 
  -2   7   7      202.34      228.57     50.49 o 
  -1   7   7        3.34       21.78     47.37 o 
   0   7   7       46.61       45.59     51.78 o 
   1   7   7       59.33       28.16     41.18 o 
   2   7   7       87.14       94.24     84.17 o 
   3   7   7        8.71       58.80     41.04 o 
   4   7   7       34.04       -4.82     34.98 o 
   5   7   7        2.58       23.08     64.99 o 
   6   7   7       26.67      -30.12     47.59 o 
   7   7   7        5.81        3.42     42.82 o 
   8   7   7       48.91       37.61     47.03 o 
   9   7   7        4.90       31.51     54.79 o 
  10   7   7        4.55      -33.91     47.77 o 
  -8   8   7        6.86      105.28     39.19 o 
  -7   8   7       88.71      165.98     43.93 o 
  -6   8   7       49.49      136.20     44.48 o 
  -5   8   7       31.50      112.86     39.61 o 
  -4   8   7       30.15       49.38     40.05 o 
  -3   8   7      117.98      104.74     41.30 o 
  -2   8   7       11.74       24.74     41.57 o 
  -1   8   7       57.85       69.56     47.03 o 
   0   8   7       57.86       39.54     38.89 o 
   1   8   7        2.06      -13.91     54.16 o 
   2   8   7      115.85       73.43     54.89 o 
   3   8   7       34.69       16.66     48.66 o 
   4   8   7       56.12      115.50     72.45 o 
   5   8   7        8.83      -26.41     37.89 o 
   6   8   7       64.74       42.13     42.38 o 
   7   8   7       28.44      -14.21     56.11 o 
   8   8   7        2.53      -85.37     91.27 o 
  -6   9   7       30.12       49.14     38.47 o 
  -5   9   7       13.22       36.56     49.72 o 
  -4   9   7        0.13       31.30     36.90 o 
  -3   9   7        3.69       44.52     46.76 o 
  -2   9   7        1.21      -13.25     39.72 o 
  -1   9   7        0.12        5.89     39.28 o 
   0   9   7       42.72       39.88     58.95 o 
   1   9   7       14.15        9.79     52.21 o 
   2   9   7        2.84      -13.19     57.71 o 
   3   9   7       16.70        3.71     44.83 o 
   4   9   7        6.02       21.74     42.15 o 
   5   9   7        9.52       25.35     52.38 o 
   6   9   7       11.93      -25.77     43.90 o 
 -13   0   8        3.78       30.19     60.02 o 
 -12   0   8       30.63       34.45     48.66 o 
 -11   0   8      140.53      177.22     84.17 o 
 -10   0   8       22.82       56.11     64.28 o 
  -8   0   8      193.39      204.21     84.88 o 
  -7   0   8      462.51      360.47     95.53 o 
  -6   0   8      500.09      530.59    115.42 o 
  -5   0   8      414.26      351.59     95.18 o 
  -4   0   8       26.55       51.50     69.96 o 
  -3   0   8      541.20      514.25    111.16 o 
  -2   0   8     1099.16     1212.82    148.10 o 
  -1   0   8      356.07      333.13     93.76 o 
   0   0   8      408.66      295.13     82.39 o 
   1   0   8      923.01     1048.39    159.11 o 
   2   0   8      150.04      107.61     66.77 o 
   3   0   8       15.31       16.34     56.82 o 
   4   0   8        2.25      -43.33     56.82 o 
   5   0   8      160.44      138.86     64.99 o 
   6   0   8     2254.26     2311.65    181.48 o 
   7   0   8      514.82      597.00     95.89 o 
   8   0   8      577.13      699.67     80.24 o 
   9   0   8       27.37      127.50     77.42 o 
  10   0   8      323.89      206.34     80.62 o 
  11   0   8      116.58      183.61     82.75 o 
  12   0   8        6.18      109.74     79.20 o 
  13   0   8       80.47      136.38     81.68 o 
 -13   1   8        3.53       46.65     40.17 o 
 -12   1   8       19.70       -0.24     30.25 o 
 -11   1   8       18.86       27.62     36.07 o 
 -10   1   8      107.07       61.86     35.43 o 
  -9   1   8       48.10       63.97     35.73 o 
  -8   1   8      485.44      453.66     63.76 o 
  -7   1   8      165.67      174.81     42.09 o 
  -6   1   8       18.53       -8.65     31.57 o 
  -5   1   8      404.46      459.76     76.71 o 
  -4   1   8      108.51       66.86     38.22 o 
  -3   1   8       12.49       19.43     32.79 o 
  -2   1   8      516.75      570.94     78.78 o 
  -1   1   8       85.65       53.87     39.67 o 
   0   1   8      568.57      549.57     78.22 o 
   1   1   8       40.36       19.59     34.81 o 
   2   1   8      116.02      106.64     51.15 o 
   3   1   8       11.45       19.10     31.09 o 
   4   1   8        7.30       20.49     34.02 o 
   5   1   8      170.54      231.07     53.80 o 
   6   1   8       67.15       87.27     39.56 o 
   7   1   8      333.70      311.54     60.74 o 
   8   1   8       29.56       50.49     48.92 o 
   9   1   8      471.44      433.49     56.47 o 
  10   1   8        0.63       10.07     50.25 o 
  11   1   8        9.16       28.97     50.36 o 
  12   1   8       44.23       72.25     58.94 o 
  13   1   8        9.91      -20.74     51.57 o 
 -12   2   8        1.54        7.19     34.26 o 
 -11   2   8       38.26       70.37     35.72 o 
 -10   2   8        1.92       30.57     54.67 o 
  -9   2   8       26.46        2.74     30.74 o 
  -8   2   8       56.59       43.52     39.84 o 
  -7   2   8        0.96       22.96     33.59 o 
  -6   2   8       59.43       60.00     43.37 o 
  -5   2   8       93.55       80.01     41.31 o 
  -4   2   8      262.04      233.48     76.53 o 
  -3   2   8       11.58       23.94     38.99 o 
  -2   2   8      508.96      527.75    127.50 o 
  -1   2   8        2.93        7.44     34.30 o 
   0   2   8      317.91      306.04     55.36 o 
   1   2   8        2.87        8.45     31.91 o 
   2   2   8       57.24       27.00     39.39 o 
   3   2   8        4.73       45.13     40.96 o 
   4   2   8       20.55       53.23     39.74 o 
   5   2   8       15.53       19.83     36.16 o 
   6   2   8        7.01       10.89     42.94 o 
   7   2   8        0.51      -24.90     64.28 o 
   8   2   8      100.31      105.84     48.76 o 
   9   2   8        3.76      -62.61     41.81 o 
  10   2   8        3.25      -21.23     38.57 o 
  11   2   8        0.00       13.36     35.83 o 
  12   2   8        1.23       12.16     49.40 o 
 -12   3   8       47.62      103.66     45.14 o 
 -11   3   8        0.64       23.67     34.71 o 
 -10   3   8      436.06      401.74     62.44 o 
  -9   3   8       91.39      118.92     40.79 o 
  -8   3   8      244.42      263.63     50.56 o 
  -7   3   8       21.45       11.57     36.30 o 
  -6   3   8      136.87      129.04     43.26 o 
  -5   3   8      300.24      242.89     52.08 o 
  -4   3   8       22.15       74.25     37.87 o 
  -3   3   8      980.29      858.61     94.10 o 
  -2   3   8      132.34      139.95     42.34 o 
  -1   3   8      738.53      734.40     64.41 o 
   0   3   8      554.01      533.51     73.63 o 
   1   3   8      426.42      433.98     73.69 o 
   2   3   8       40.62       43.83     40.59 o 
   3   3   8       87.47       75.20     43.28 o 
   4   3   8      139.89      190.63     54.45 o 
   5   3   8      196.84      284.85     57.89 o 
   6   3   8        1.42       53.76     41.87 o 
   7   3   8      287.31      320.67     70.00 o 
   8   3   8        3.37       23.95     48.18 o 
   9   3   8      405.79      465.30     77.17 o 
  10   3   8       18.94      -23.75     54.34 o 
  11   3   8        0.85       13.38     39.38 o 
  12   3   8        3.09       -4.41     44.49 o 
 -11   4   8       66.18      142.00     47.53 o 
 -10   4   8        0.65        5.33     27.78 o 
  -9   4   8      253.96      146.96     79.21 o 
  -8   4   8      101.62      108.52     38.43 o 
  -7   4   8      488.38      461.81     63.70 o 
  -6   4   8      243.59      260.57     47.87 o 
  -5   4   8        0.05       38.33     35.97 o 
  -4   4   8        0.92       30.09     48.48 o 
  -3   4   8      174.49      148.39     43.86 o 
  -2   4   8       55.93       62.37     32.94 o 
  -1   4   8      266.11      291.87     49.60 o 
   0   4   8      355.02      400.23     54.28 o 
   1   4   8      304.18      275.76     45.68 o 
   2   4   8      193.03      177.60     45.65 o 
   3   4   8       10.63       17.20     36.43 o 
   4   4   8        0.11      -12.63     30.74 o 
   5   4   8      101.02       85.09     43.42 o 
   6   4   8      164.61      148.64     48.79 o 
   7   4   8       30.82       10.67     43.84 o 
   8   4   8      300.97      301.48     67.80 o 
   9   4   8        8.10      -39.07     34.95 o 
  10   4   8       22.80      -49.21     46.37 o 
  11   4   8        0.77      -59.54     47.64 o 
 -11   5   8       16.88       98.35     88.08 o 
 -10   5   8        0.20      103.86     76.46 o 
  -9   5   8       16.26       66.73     30.40 o 
  -8   5   8       46.59       77.69     37.25 o 
  -7   5   8        8.94       66.11     40.28 o 
  -6   5   8       24.11       30.37     39.68 o 
  -5   5   8       44.52       82.46     35.47 o 
  -4   5   8       17.32       45.20     30.34 o 
  -3   5   8        9.51       17.72     36.80 o 
  -2   5   8        0.56        2.56     33.39 o 
  -1   5   8       17.70       16.00     34.39 o 
   0   5   8       25.56       24.56     33.60 o 
   1   5   8        8.22       11.47     34.40 o 
   2   5   8        4.49        7.81     59.66 o 
   3   5   8        3.67       -2.64     35.48 o 
   4   5   8       27.60       32.99     45.00 o 
   5   5   8       46.29       -0.47     37.25 o 
   6   5   8       87.18       44.11     43.51 o 
   7   5   8        3.71      -68.75     49.02 o 
   8   5   8        0.01       23.99     55.77 o 
   9   5   8        0.02      -22.05     43.78 o 
  10   5   8       17.15      -36.97     58.98 o 
  -9   6   8       83.15      227.85     51.21 o 
  -8   6   8      135.48      223.65     62.01 o 
  -7   6   8        0.78       76.09     34.79 o 
  -6   6   8       55.22       58.88     36.30 o 
  -5   6   8       10.71       20.18     32.61 o 
  -4   6   8        0.04        7.19     24.15 o 
  -3   6   8       45.81       53.31     37.31 o 
  -2   6   8      442.56      365.54     54.86 o 
  -1   6   8       43.58       32.62     37.69 o 
   0   6   8      409.54      377.29     62.84 o 
   1   6   8        4.02        7.82     35.98 o 
   2   6   8        9.98       17.68     47.87 o 
   3   6   8       19.53       30.99     44.93 o 
   4   6   8       31.64       18.11     43.33 o 
   5   6   8        1.69      -37.44     46.41 o 
   6   6   8       65.24       73.56     53.68 o 
   7   6   8       32.85        2.97     40.06 o 
   8   6   8       24.54       41.58     46.16 o 
   9   6   8       13.00      -15.95     41.39 o 
  -8   7   8      102.62      191.02     49.18 o 
  -7   7   8       65.99      236.12     54.40 o 
  -6   7   8        0.71       93.24     43.02 o 
  -5   7   8       14.08       64.59     36.79 o 
  -4   7   8       37.42       55.84     32.31 o 
  -3   7   8      115.56       93.89     42.06 o 
  -2   7   8       10.91       12.90     34.37 o 
  -1   7   8      309.10      271.95     91.63 o 
   0   7   8       97.95       37.37     50.05 o 
   1   7   8      186.47      205.40     69.43 o 
   2   7   8       18.28      -24.36     36.36 o 
   3   7   8       48.51       57.23     47.53 o 
   4   7   8       46.31       49.78     50.95 o 
   5   7   8       12.45       16.15     41.05 o 
   6   7   8       11.54       -1.42     54.69 o 
   7   7   8       64.29       40.49     42.97 o 
   8   7   8        0.84      -32.23     49.90 o 
  -6   8   8        8.80       17.76     33.58 o 
  -5   8   8        6.04       17.43     32.90 o 
  -4   8   8        1.20       39.31     33.30 o 
  -3   8   8       50.22       76.93     41.85 o 
  -2   8   8        1.18        8.01     34.44 o 
  -1   8   8        4.86       24.24     44.10 o 
   0   8   8       33.29       -6.13     28.77 o 
   1   8   8        7.02      -33.55     40.46 o 
   2   8   8        7.06      -15.05     38.43 o 
   3   8   8       59.32       33.56     35.59 o 
   4   8   8        7.21       -4.00     33.69 o 
   5   8   8       46.89       24.05     35.52 o 
 -11   1   9       34.84       37.47     35.75 o 
 -10   1   9       33.43        4.34     34.80 o 
  -9   1   9       63.90       66.92     44.83 o 
  -8   1   9       12.68       24.67     33.79 o 
  -7   1   9       22.56       32.09     38.24 o 
  -6   1   9      478.15      370.42    109.03 o 
  -5   1   9       89.52       49.37     38.01 o 
  -4   1   9       77.48       73.26     50.16 o 
  -3   1   9      298.28      258.52     69.79 o 
  -2   1   9      353.55      251.36     46.14 o 
  -1   1   9       24.27       43.74     43.58 o 
   0   1   9       12.99       87.56     49.72 o 
   1   1   9      209.10      296.69     62.22 o 
   2   1   9      182.51      251.18     55.60 o 
   3   1   9      307.33      447.40     67.00 o 
   4   1   9       55.41      118.53     49.54 o 
   5   1   9      242.51      364.76    112.05 o 
   6   1   9       18.89       23.44     69.61 o 
   7   1   9       22.09       16.67     45.64 o 
   8   1   9        4.73       17.72     42.30 o 
   9   1   9        4.35       39.98     35.58 o 
  10   1   9        1.38       38.33     40.54 o 
  11   1   9      134.67      239.42     65.34 o 
 -10   2   9        6.50       31.44     36.04 o 
  -9   2   9        3.75       35.23     36.30 o 
  -8   2   9       28.10       11.83     35.10 o 
  -7   2   9      177.72       92.52     41.98 o 
  -6   2   9       57.05       54.31     36.27 o 
  -5   2   9      312.25      253.32     66.99 o 
  -4   2   9      436.53      374.99     73.56 o 
  -3   2   9      316.57      166.29     99.62 o 
  -2   2   9        0.10       41.84     41.99 o 
  -1   2   9       17.98       15.57     30.79 o 
   0   2   9        0.16       25.75     33.15 o 
   1   2   9      193.76      249.43     51.67 o 
   2   2   9      205.04      437.49    170.47 o 
   3   2   9      488.31      568.92     73.31 o 
   4   2   9      391.41      409.48     96.60 o 
   5   2   9        0.34       44.64     44.07 o 
   6   2   9       25.14       17.13     34.75 o 
   7   2   9        5.52        1.54     40.96 o 
   8   2   9       61.08       87.09     60.48 o 
   9   2   9        2.16        3.51     54.46 o 
  10   2   9      143.89      233.78     61.10 o 
 -10   3   9       28.58       65.42     31.02 o 
  -9   3   9        0.27       17.52     34.54 o 
  -8   3   9        0.49       30.71     33.94 o 
  -7   3   9        5.05       30.72     35.40 o 
  -6   3   9       87.96       53.25     42.01 o 
  -5   3   9       34.16       94.86     36.08 o 
  -4   3   9       45.32       83.76     47.40 o 
  -3   3   9       10.33       80.09     46.58 o 
  -2   3   9        0.00       42.99     46.52 o 
  -1   3   9       40.89       40.37     43.72 o 
   0   3   9       27.81       20.97     34.60 o 
   1   3   9       18.17       51.27     37.96 o 
   2   3   9      210.39      188.94     71.03 o 
   3   3   9        1.65       53.36     42.15 o 
   4   3   9      161.21      216.78     53.41 o 
   5   3   9       53.42       24.82     47.34 o 
   6   3   9        0.36       34.73     48.34 o 
   7   3   9        2.77       11.58     43.02 o 
   8   3   9       54.60       43.80     57.93 o 
   9   3   9        0.85      -38.64     47.44 o 
  10   3   9       14.67       -6.10     53.71 o 
  -9   4   9        7.68       21.60     29.63 o 
  -8   4   9        3.85       72.85     42.01 o 
  -7   4   9        4.76       74.94     33.92 o 
  -6   4   9        1.60       65.89     39.54 o 
  -5   4   9      213.06      301.90     93.23 o 
  -4   4   9      150.39      138.88     51.44 o 
  -3   4   9        2.40       23.91     31.84 o 
  -2   4   9       20.29       56.40     41.99 o 
  -1   4   9       52.86       47.03     34.91 o 
   0   4   9      103.23       66.33     34.53 o 
   1   4   9        0.80       30.24     38.74 o 
   2   4   9      113.56      106.17     59.13 o 
   3   4   9       62.77       60.65     41.26 o 
   4   4   9      218.95      268.09     64.28 o 
   5   4   9        4.79       51.20     47.72 o 
   6   4   9       27.88       75.13     51.67 o 
   7   4   9       31.87       33.02     43.03 o 
   8   4   9        2.30        1.58     55.42 o 
   9   4   9       15.76       -9.34     59.49 o 
  -8   5   9       58.36      123.81     45.79 o 
  -7   5   9        7.62       95.70     43.09 o 
  -6   5   9      159.31      169.97     44.44 o 
  -5   5   9       69.29      120.78     45.85 o 
  -4   5   9       95.87       76.72     38.30 o 
  -3   5   9       71.93       88.53     46.08 o 
  -2   5   9       43.07       57.13     36.50 o 
  -1   5   9       20.52       20.38     31.93 o 
   0   5   9        8.91       22.07     31.88 o 
   1   5   9      192.79      152.12     75.82 o 
   2   5   9      167.41      116.21     54.34 o 
   3   5   9      194.28      153.42     77.78 o 
   4   5   9       20.67        2.89     37.29 o 
   5   5   9      102.43      110.99     52.73 o 
   6   5   9        8.10      -40.74     42.18 o 
   7   5   9       14.76       19.33     48.98 o 
   8   5   9        1.93      -20.14     41.60 o 
  -7   6   9       24.79       83.63     39.65 o 
  -6   6   9        0.11       58.74     35.65 o 
  -5   6   9       91.17      100.03     44.81 o 
  -4   6   9       19.30       25.08     41.11 o 
  -3   6   9       23.01       40.10     39.63 o 
  -2   6   9        9.30       26.63     41.43 o 
  -1   6   9       11.71        7.06     50.61 o 
   0   6   9        6.04        1.92     33.56 o 
   1   6   9       60.93       38.07     34.62 o 
   2   6   9       15.82       11.66     35.91 o 
   3   6   9       97.12       46.18     35.76 o 
   4   6   9       57.61       36.22     45.10 o 
   5   6   9        3.29      -13.14     53.27 o 
   6   6   9       30.75      -34.45     46.17 o 
   7   6   9       15.82      -30.52     32.58 o 
  -4   7   9        8.27       -2.49     46.52 o 
  -3   7   9       44.89       10.09     38.99 o 
  -2   7   9       31.30       19.27     32.54 o 
  -1   7   9        2.53      -16.10     36.39 o 
   0   7   9       12.04        8.17     37.41 o 
   1   7   9       32.54       12.45     28.49 o 
   2   7   9       35.45       23.19     37.26 o 
   3   7   9       10.05       14.62     48.48 o 
   4   7   9        1.99       17.46     38.99 o 
  -8   0  10        0.40       -2.13     39.78 o 
  -7   0  10      116.10       82.39     67.12 o 
  -6   0  10        0.08       52.92     64.64 o 
  -5   0  10       36.35       22.02     56.82 o 
  -4   0  10        1.44       20.95     45.10 o 
  -3   0  10       39.83       93.76     75.65 o 
  -2   0  10      107.23       95.89     80.62 o 
  -1   0  10      416.57      510.35    104.41 o 
   0   0  10       50.45      360.12    101.57 o 
   1   0  10      298.95      375.03     91.63 o 
   2   0  10        7.66      127.14     66.41 o 
   3   0  10       64.23      190.00     74.94 o 
   4   0  10       24.53      133.89     79.20 o 
   5   0  10        1.67       70.67     67.12 o 
   8   0  10       73.22      230.13     86.30 o 
  -8   1  10       93.51       64.27     38.76 o 
  -7   1  10       39.36       57.78     42.44 o 
  -6   1  10       26.71       22.31     38.26 o 
  -5   1  10        0.30      -20.72     32.65 o 
  -4   1  10       67.17       51.26     44.95 o 
  -3   1  10        0.10       65.91     30.55 o 
  -2   1  10       77.67      156.12     69.25 o 
  -1   1  10        2.40       39.89     47.71 o 
   0   1  10      200.07      248.31     53.29 o 
   1   1  10       22.78      158.04     89.50 o 
   2   1  10       98.96      246.08     75.11 o 
   3   1  10        1.97      110.64     50.04 o 
   4   1  10        2.79       28.41     66.77 o 
   5   1  10       54.11      136.73     80.62 o 
   6   1  10       37.24       78.84     78.13 o 
   7   1  10        0.53       19.54     53.63 o 
   8   1  10        6.22       79.20     73.87 o 
  -8   2  10       10.90       43.70     37.02 o 
  -7   2  10      133.05       67.12     40.39 o 
  -6   2  10        0.98       -7.89     24.77 o 
  -5   2  10        3.66        2.82     36.61 o 
  -4   2  10      114.38       82.02     52.21 o 
  -3   2  10       34.05       55.45     40.29 o 
  -2   2  10       44.98       78.73     51.32 o 
  -1   2  10        8.81       19.21     36.00 o 
   0   2  10      155.97      231.72     61.63 o 
   1   2  10       12.09      137.79     85.95 o 
   2   2  10       52.13      216.14     55.87 o 
   3   2  10       62.47      104.41     62.15 o 
   4   2  10       73.74      222.68     78.13 o 
   5   2  10        5.47       73.17     42.45 o 
   6   2  10        1.59       39.24     42.48 o 
   7   2  10       10.73       68.13     44.14 o 
   8   2  10       68.18       97.55     73.69 o 
  -7   3  10        7.16       -5.63     37.33 o 
  -6   3  10       58.06       58.63     29.73 o 
  -5   3  10        0.93       19.46     34.15 o 
  -4   3  10       46.55       46.49     37.55 o 
  -3   3  10       19.53       40.68     37.77 o 
  -2   3  10       17.18       26.40     37.29 o 
  -1   3  10      171.56      105.29     53.80 o 
   0   3  10       87.39       76.38     47.53 o 
   1   3  10      130.82      127.50     71.74 o 
   2   3  10       51.59       33.74     66.41 o 
   3   3  10        0.02       76.16     45.28 o 
   4   3  10       50.14      114.02     81.68 o 
   5   3  10       48.78       91.27     78.31 o 
   6   3  10       14.46       20.82     47.24 o 
   7   3  10       84.05      148.02     55.03 o 
  -6   4  10       92.43      102.35     82.04 o 
  -5   4  10       17.31       19.96     25.77 o 
  -4   4  10        8.22       65.12     36.91 o 
  -3   4  10        7.24       26.63     29.46 o 
  -2   4  10        8.21       53.28     41.85 o 
  -1   4  10      158.72      119.52    113.65 o 
   0   4  10        1.50       35.87     43.68 o 
   1   4  10       36.70       -2.84     37.65 o 
   2   4  10       43.13       29.12     40.84 o 
   3   4  10       43.96       45.10     59.31 o 
   4   4  10       29.58       33.29     40.93 o 
   5   4  10        8.85       85.64     57.89 o 
   6   4  10        0.02        9.54     47.73 o 
  -4   5  10        0.37       27.22     35.32 o 
  -3   5  10        7.44       24.33     27.52 o 
  -2   5  10        5.03       34.09     49.01 o 
  -1   5  10      140.12       54.69     46.17 o 
   0   5  10        0.01       34.09     46.88 o 
   1   5  10       14.13       13.33     37.92 o 
   2   5  10        1.03       27.88     44.42 o 
   3   5  10        0.38       33.07     38.38 o 
   4   5  10       13.09       61.80     56.11 o 
  -4   1  11       26.83       87.44     49.37 o 
  -3   1  11        0.07       33.68     38.53 o 
  -2   1  11        2.56       43.10     42.90 o 
  -1   1  11        4.78      212.33     71.03 o 
   0   1  11        0.02      230.03     88.25 o 
   1   1  11       45.57      193.40     80.09 o 
   2   1  11        3.59      133.24     45.20 o 
   3   1  11      221.50      440.03    117.91 o 
  -3   2  11        0.09       50.80     35.64 o 
  -2   2  11       13.96       46.97     30.05 o 
  -1   2  11        0.01       33.10     32.46 o 
   0   2  11        5.28      131.76     85.59 o 
   1   2  11       52.95      266.95    198.88 o 
   2   2  11      116.19       85.59     60.73 o 
   3   2  11       15.88       53.98     65.70 o 
                                                 
